# Supplementary material for: ﻿A checklist of helminths (Acanthocephala, Nematoda and Platyhelminthes) found in rodents (Mammalia, Rodentia) from Slovakia
Source: Zookeys. 2025 Sep 4;1251:61–96. doi: 10.3897/zookeys.1251.154911 (PMC12426630; doi:10.3897/zookeys.1251.154911)
Supplement: Supplementary material 1 — Detailed information for each locality [file zookeys-1251-061_article-154911__-s001.xlsx]

## Sheet: data
scientificName	hostName	site	locality	genus	family	order	class	phylum	rank	parasiteNameVerification	group	source	year
Brachylaima recurvum Dujardin, 1845	Eliomys quercinus	small intestine	Slovenský kras	Brachylaima	Brachylaimidae	Diplostomida	Trematoda	Platyhelminthes	SPECIES	https://www.gbif.org/species/4414687	Trematoda	Baruš and Tenora (1957)	1957
Brachylaima recurvum Dujardin, 1845	Eliomys quercinus	small intestine	Jablonov	Brachylaima	Brachylaimidae	Diplostomida	Trematoda	Platyhelminthes	SPECIES	https://www.gbif.org/species/4414687	Trematoda	Erhardová (1958)	1958
Brachylaima recurvum Dujardin, 1845	Glis glis	small intestine	Slovenský kras	Brachylaima	Brachylaimidae	Diplostomida	Trematoda	Platyhelminthes	SPECIES	https://www.gbif.org/species/4414687	Trematoda	Baruš and Tenora (1957)	1957
Brachylaima spp.	Apodemus agrarius	small intestine	Rozhanovce	Brachylaima	Brachylaimidae	Diplostomida	Trematoda	Platyhelminthes	GENUS		Trematoda	Ondríková et al. (2010)	2010
Plagiorchis muris Tanabe, 1922	Myodes glareolus	small intestine	Vysoké Tatry	Plagiorchis	Plagiorchiidae	Plagiorchiida	Trematoda	Platyhelminthes	SPECIES	https://www.gbif.org/species/2504477	Trematoda	Mituch (1970)	1970
Plagiorchis muris Tanabe, 1922	Myodes glareolus	small intestine	PLA Poľana	Plagiorchis	Plagiorchiidae	Plagiorchiida	Trematoda	Platyhelminthes	SPECIES	https://www.gbif.org/species/2504477	Trematoda	Mituch (1975)	1975
Plagiorchis muris Tanabe, 1922	Microtus oeconomus	small intestine	South Slovakia	Plagiorchis	Plagiorchiidae	Plagiorchiida	Trematoda	Platyhelminthes	SPECIES	https://www.gbif.org/species/2504477	Trematoda	Tenora (1955)	1955
Plagiorchis muris Tanabe, 1922	Microtus oeconomus	small intestine	Gabčíkovo	Plagiorchis	Plagiorchiidae	Plagiorchiida	Trematoda	Platyhelminthes	SPECIES	https://www.gbif.org/species/2504477	Trematoda	Erhardová (1956)	1956
Plagiorchis elegans (Rudolphi, 1802)	Myodes glareolus	small intestine	Vysoké Tatry	Plagiorchis	Plagiorchiidae	Plagiorchiida	Trematoda	Platyhelminthes	SPECIES	https://www.marinespecies.org/aphia.php?p=taxdetails&id=109092	Trematoda	Mituch et al. (1987)	1987
Plagiorchis elegans (Rudolphi, 1802)	Apodemus flavicollis	small intestine	Vysoké Tatry	Plagiorchis	Plagiorchiidae	Plagiorchiida	Trematoda	Platyhelminthes	SPECIES	https://www.marinespecies.org/aphia.php?p=taxdetails&id=109092	Trematoda	Mituch et al. (1987)	1987
Plagiorchis proximus Barker, 1915	Apodemus flavicollis	small intestine	Vysoké Tatry	Plagiorchis	Plagiorchiidae	Plagiorchiida	Trematoda	Platyhelminthes	SPECIES	https://www.marinespecies.org/aphia.php?p=taxdetails&id=1697653	Trematoda	Mituch (1970)	1970
Plagiorchis proximus Barker, 1915	Apodemus flavicollis	small intestine	PLA Poľana	Plagiorchis	Plagiorchiidae	Plagiorchiida	Trematoda	Platyhelminthes	SPECIES	https://www.marinespecies.org/aphia.php?p=taxdetails&id=1697653	Trematoda	Mituch (1975)	1975
Psilotrema pharyngeatum Grabda, 1954	Microtus oeconomus	small intestine	Gabčíkovo	Psilotrema	Psilostomidae	Plagiorchiida	Trematoda	Platyhelminthes	SPECIES	https://www.marinespecies.org/aphia.php?p=taxdetails&id=1572076	Trematoda	Erhardová (1958)	1958
Echinostoma spp.	Myodes glareolus	small intestine	Vysoké Tatry	Echinostoma	Echinostomatidae	Plagiorchiida	Trematoda	Platyhelminthes	GENUS		Trematoda	Mituch (1970)	1970
Echinostoma spp.	Apodemus flavicollis	small intestine	Vysoké Tatry	Echinostoma	Echinostomatidae	Plagiorchiida	Trematoda	Platyhelminthes	GENUS		Trematoda	Mituch (1970)	1970
Notocotylus noyeri Joyeux, 1922	Microtus agrestis	small intestine	Vysoké Tatry	Notocotylus	Notocotylidae	Plagiorchiida	Trematoda	Platyhelminthes	SPECIES	https://www.marinespecies.org/aphia.php?p=taxdetails&id=1642615	Trematoda	Erhardová (1955a)	1955
Notocotylus noyeri Joyeux, 1922	Microtus agrestis	caecum	Vysoké Tatry	Notocotylus	Notocotylidae	Plagiorchiida	Trematoda	Platyhelminthes	SPECIES	https://www.marinespecies.org/aphia.php?p=taxdetails&id=1642615	Trematoda	Erhardová (1956)	1956
Notocotylus noyeri Joyeux, 1922	Microtus agrestis	small intestine	Vysoké Tatry	Notocotylus	Notocotylidae	Plagiorchiida	Trematoda	Platyhelminthes	SPECIES	https://www.marinespecies.org/aphia.php?p=taxdetails&id=1642615	Trematoda	Mituch (1970)	1970
Notocotylus noyeri Joyeux, 1922	Microtus agrestis	small intestine	PLA Poľana	Notocotylus	Notocotylidae	Plagiorchiida	Trematoda	Platyhelminthes	SPECIES	https://www.marinespecies.org/aphia.php?p=taxdetails&id=1642615	Trematoda	Mituch (1975)	1975
Notocotylus noyeri Joyeux, 1922	Chionomys nivalis	small intestine	Vysoké Tatry	Notocotylus	Notocotylidae	Plagiorchiida	Trematoda	Platyhelminthes	SPECIES	https://www.marinespecies.org/aphia.php?p=taxdetails&id=1642615	Trematoda	Mituch (1970)	1970
Notocotylus noyeri Joyeux, 1922	Microtus arvalis	small intestine	Vysoké Tatry	Notocotylus	Notocotylidae	Plagiorchiida	Trematoda	Platyhelminthes	SPECIES	https://www.marinespecies.org/aphia.php?p=taxdetails&id=1642615	Trematoda	Erhardová (1955a)	1955
Notocotylus noyeri Joyeux, 1922	Microtus arvalis	caecum	Vysoké Tatry	Notocotylus	Notocotylidae	Plagiorchiida	Trematoda	Platyhelminthes	SPECIES	https://www.marinespecies.org/aphia.php?p=taxdetails&id=1642615	Trematoda	Erhardová (1956)	1956
Notocotylus noyeri Joyeux, 1922	Microtus arvalis	small intestine	Vysoké Tatry	Notocotylus	Notocotylidae	Plagiorchiida	Trematoda	Platyhelminthes	SPECIES	https://www.marinespecies.org/aphia.php?p=taxdetails&id=1642615	Trematoda	Mituch (1970)	1970
Notocotylus noyeri Joyeux, 1922	Microtus arvalis	small intestine	PLA Poľana	Notocotylus	Notocotylidae	Plagiorchiida	Trematoda	Platyhelminthes	SPECIES	https://www.marinespecies.org/aphia.php?p=taxdetails&id=1642615	Trematoda	Mituch (1975)	1975
Notocotylus noyeri Joyeux, 1922	Microtus oeconomus	caecum	South Slovakia	Notocotylus	Notocotylidae	Plagiorchiida	Trematoda	Platyhelminthes	SPECIES	https://www.marinespecies.org/aphia.php?p=taxdetails&id=1642615	Trematoda	Erhardová (1955b)	1955
Notocotylus noyeri Joyeux, 1922	Microtus oeconomus	caecum	Gabčíkovo	Notocotylus	Notocotylidae	Plagiorchiida	Trematoda	Platyhelminthes	SPECIES	https://www.marinespecies.org/aphia.php?p=taxdetails&id=1642615	Trematoda	Erhardová (1956)	1956
Notocotylus noyeri Joyeux, 1922	Microtus subterraneus	small intestine	PLA Poľana	Notocotylus	Notocotylidae	Plagiorchiida	Trematoda	Platyhelminthes	SPECIES	https://www.marinespecies.org/aphia.php?p=taxdetails&id=1642615	Trematoda	Mituch (1975)	1975
Notocotylus noyeri Joyeux, 1922	Microtus subterraneus	small intestine	Vysoké Tatry	Notocotylus	Notocotylidae	Plagiorchiida	Trematoda	Platyhelminthes	SPECIES	https://www.marinespecies.org/aphia.php?p=taxdetails&id=1642615	Trematoda	Mituch et al. (1987)	1987
Neostichorchis subtriquetus (Rudolphi, 1814)	Microtus arvalis	stomach	Vysoké Tatry	Neostichorchis	Cladorchiidae	Plagiorchiida	Trematoda	Platyhelminthes	SPECIES	https://www.marinespecies.org/aphia.php?p=taxdetails&id=1719474	Trematoda	Mituch et al. (1987)	1987
Alaria alata (Goeze, 1782)	Apodemus flavicollis	body cavity	Vysoké Tatry	Alaria	Diplostomidae	Diplostomida	Trematoda	Platyhelminthes	SPECIES	https://www.marinespecies.org/aphia.php?p=taxdetails&id=1460835	Trematoda	Mituch et al. (1987)	1987
Dicrocoelium dendriticum (Rudolphi, 1819)	Rattus norvegicus	stomach	Košice	Dicrocoelium	Dicrocoeliidae	Plagiorchiida	Trematoda	Platyhelminthes	SPECIES	https://www.gbif.org/species/2504447	Trematoda	Mituch (1957)	1957
Lyperosomum armenicum Shcherbakova, 1942	Dryomys nitedula	liver	Vysoké Tatry	Lyperosomum	Dicrocoeliidae	Plagiorchiida	Trematoda	Platyhelminthes	SPECIES	https://www.marinespecies.org/aphia.php?p=taxdetails&id=1737726	Trematoda	Mituch (1970)	1970
Lyperosomum armenicum Shcherbakova, 1942	Dryomys nitedula	liver	PLA Poľana	Lyperosomum	Dicrocoeliidae	Plagiorchiida	Trematoda	Platyhelminthes	SPECIES	https://www.marinespecies.org/aphia.php?p=taxdetails&id=1737726	Trematoda	Mituch (1975)	1975
Quinqueserialis quinqueserialis (Barker & Laughlin, 1911)	Microtus arvalis	caecum	PLA Poľana	Quinqueserialis	Notocotylidae	Plagiorchiida	Trematoda	Platyhelminthes	SPECIES	https://www.marinespecies.org/aphia.php?p=taxdetails&id=1519060	Trematoda	Mituch (1975)	1975
Kontrimavichusia asymmetrica (Janicki, 1904)	Apodemus flavicollis	small intestine	Vysoké Tatry	Kontrimavichusia	Hymenolepididae	Cyclophyllidea	Cestoda	Platyhelminthes	SPECIES	https://doi.org/10.1017/S0022149X22000505	Cestoda	Mituch (1970)	1970
Kontrimavichusia asymmetrica (Janicki, 1904)	Microtus agrestis	small intestine	Roháčska dolina	Kontrimavichusia	Hymenolepididae	Cyclophyllidea	Cestoda	Platyhelminthes	SPECIES	https://doi.org/10.1017/S0022149X22000505	Cestoda	Tenora (1967)	1967
Kontrimavichusia asymmetrica (Janicki, 1904)	Microtus agrestis	small intestine	Vysoké Tatry	Kontrimavichusia	Hymenolepididae	Cyclophyllidea	Cestoda	Platyhelminthes	SPECIES	https://doi.org/10.1017/S0022149X22000505	Cestoda	Mituch (1970)	1970
Kontrimavichusia asymmetrica (Janicki, 1904)	Microtus agrestis	small intestine	PLA Poľana	Kontrimavichusia	Hymenolepididae	Cyclophyllidea	Cestoda	Platyhelminthes	SPECIES	https://doi.org/10.1017/S0022149X22000505	Cestoda	Mituch (1975)	1975
Kontrimavichusia asymmetrica (Janicki, 1904)	Microtus agrestis	small intestine	Vysoké Tatry	Kontrimavichusia	Hymenolepididae	Cyclophyllidea	Cestoda	Platyhelminthes	SPECIES	https://doi.org/10.1017/S0022149X22000505	Cestoda	Mituch et al. (1987)	1987
Kontrimavichusia asymmetrica (Janicki, 1904)	Chionomys nivalis	small intestine	Roháčska dolina	Kontrimavichusia	Hymenolepididae	Cyclophyllidea	Cestoda	Platyhelminthes	SPECIES	https://doi.org/10.1017/S0022149X22000505	Cestoda	Tenora (1967)	1967
Kontrimavichusia asymmetrica (Janicki, 1904)	Chionomys nivalis	small intestine	Vysoké Tatry	Kontrimavichusia	Hymenolepididae	Cyclophyllidea	Cestoda	Platyhelminthes	SPECIES	https://doi.org/10.1017/S0022149X22000505	Cestoda	Mituch (1970)	1970
Kontrimavichusia asymmetrica (Janicki, 1904)	Microtus arvalis	small intestine	Vysoké Tatry	Kontrimavichusia	Hymenolepididae	Cyclophyllidea	Cestoda	Platyhelminthes	SPECIES	https://doi.org/10.1017/S0022149X22000505	Cestoda	Mituch (1970)	1970
Kontrimavichusia asymmetrica (Janicki, 1904)	Microtus arvalis	small intestine	PLA Poľana	Kontrimavichusia	Hymenolepididae	Cyclophyllidea	Cestoda	Platyhelminthes	SPECIES	https://doi.org/10.1017/S0022149X22000505	Cestoda	Mituch (1975)	1975
Kontrimavichusia asymmetrica (Janicki, 1904)	Microtus arvalis	small intestine	Vysoké Tatry	Kontrimavichusia	Hymenolepididae	Cyclophyllidea	Cestoda	Platyhelminthes	SPECIES	https://doi.org/10.1017/S0022149X22000505	Cestoda	Mituch et al. (1987)	1987
Kontrimavichusia asymmetrica (Janicki, 1904)	Myodes glareolus	small intestine	Roháčska dolina	Kontrimavichusia	Hymenolepididae	Cyclophyllidea	Cestoda	Platyhelminthes	SPECIES	https://doi.org/10.1017/S0022149X22000505	Cestoda	Tenora (1967)	1967
Kontrimavichusia asymmetrica (Janicki, 1904)	Myodes glareolus	small intestine	Vysoké Tatry	Kontrimavichusia	Hymenolepididae	Cyclophyllidea	Cestoda	Platyhelminthes	SPECIES	https://doi.org/10.1017/S0022149X22000505	Cestoda	Mituch (1970)	1970
Kontrimavichusia asymmetrica (Janicki, 1904)	Myodes glareolus	small intestine	PLA Poľana	Kontrimavichusia	Hymenolepididae	Cyclophyllidea	Cestoda	Platyhelminthes	SPECIES	https://doi.org/10.1017/S0022149X22000505	Cestoda	Mituch (1975)	1975
Kontrimavichusia asymmetrica (Janicki, 1904)	Myodes glareolus	small intestine	Vysoké Tatry	Kontrimavichusia	Hymenolepididae	Cyclophyllidea	Cestoda	Platyhelminthes	SPECIES	https://doi.org/10.1017/S0022149X22000505	Cestoda	Mituch et al. (1987)	1987
Kontrimavichusia asymmetrica (Janicki, 1904)	Microtus subterraneus	small intestine	Roháčska dolina	Kontrimavichusia	Hymenolepididae	Cyclophyllidea	Cestoda	Platyhelminthes	SPECIES	https://doi.org/10.1017/S0022149X22000505	Cestoda	Tenora (1967)	1967
Kontrimavichusia asymmetrica (Janicki, 1904)	Microtus subterraneus	small intestine	Vysoké Tatry	Kontrimavichusia	Hymenolepididae	Cyclophyllidea	Cestoda	Platyhelminthes	SPECIES	https://doi.org/10.1017/S0022149X22000505	Cestoda	Mituch (1970)	1970
Kontrimavichusia asymmetrica (Janicki, 1904)	Microtus subterraneus	small intestine	PLA Poľana	Kontrimavichusia	Hymenolepididae	Cyclophyllidea	Cestoda	Platyhelminthes	SPECIES	https://doi.org/10.1017/S0022149X22000505	Cestoda	Mituch (1975)	1975
Kontrimavichusia asymmetrica (Janicki, 1904)	Microtus subterraneus	small intestine	Vysoké Tatry	Kontrimavichusia	Hymenolepididae	Cyclophyllidea	Cestoda	Platyhelminthes	SPECIES	https://doi.org/10.1017/S0022149X22000505	Cestoda	Mituch et al. (1987)	1987
Kontrimavichusia asymmetrica (Janicki, 1904)	Microtus tatricus	small intestine	Roháčska dolina	Kontrimavichusia	Hymenolepididae	Cyclophyllidea	Cestoda	Platyhelminthes	SPECIES	https://doi.org/10.1017/S0022149X22000505	Cestoda	Tenora (1967)	1967
Kontrimavichusia asymmetrica (Janicki, 1904)	Microtus tatricus	small intestine	Vysoké Tatry	Kontrimavichusia	Hymenolepididae	Cyclophyllidea	Cestoda	Platyhelminthes	SPECIES	https://doi.org/10.1017/S0022149X22000505	Cestoda	Mituch (1970)	1970
Kontrimavichusia asymmetrica (Janicki, 1904)	Microtus tatricus	small intestine	Vysoké Tatry	Kontrimavichusia	Hymenolepididae	Cyclophyllidea	Cestoda	Platyhelminthes	SPECIES	https://doi.org/10.1017/S0022149X22000505	Cestoda	Mituch et al. (1987)	1987
Kontrimavichusia asymmetrica (Janicki, 1904)	Apodemus flavicollis	small intestine	Eastern Slovakia	Kontrimavichusia	Hymenolepididae	Cyclophyllidea	Cestoda	Platyhelminthes	SPECIES	https://doi.org/10.1017/S0022149X22000505	Cestoda	Erhardová (1956)	1956
Kontrimavichusia asymmetrica (Janicki, 1904)	Apodemus flavicollis	small intestine	Vysoké Tatry	Kontrimavichusia	Hymenolepididae	Cyclophyllidea	Cestoda	Platyhelminthes	SPECIES	https://doi.org/10.1017/S0022149X22000505	Cestoda	Mituch (1970)	1970
Kontrimavichusia asymmetrica (Janicki, 1904)	Apodemus flavicollis	small intestine	PLA Poľana	Kontrimavichusia	Hymenolepididae	Cyclophyllidea	Cestoda	Platyhelminthes	SPECIES	https://doi.org/10.1017/S0022149X22000505	Cestoda	Mituch (1975)	1975
Kontrimavichusia asymmetrica (Janicki, 1904)	Apodemus sylvaticus	small intestine	Vysoké Tatry	Kontrimavichusia	Hymenolepididae	Cyclophyllidea	Cestoda	Platyhelminthes	SPECIES	https://doi.org/10.1017/S0022149X22000505	Cestoda	Mituch (1970)	1970
Kontrimavichusia asymmetrica (Janicki, 1904)	Apodemus sylvaticus	small intestine	PLA Poľana	Kontrimavichusia	Hymenolepididae	Cyclophyllidea	Cestoda	Platyhelminthes	SPECIES	https://doi.org/10.1017/S0022149X22000505	Cestoda	Mituch (1970)	1970
Kontrimavichusia asymmetrica (Janicki, 1904)	Apodemus sylvaticus	small intestine	Vysoké Tatry	Kontrimavichusia	Hymenolepididae	Cyclophyllidea	Cestoda	Platyhelminthes	SPECIES	https://doi.org/10.1017/S0022149X22000505	Cestoda	Mituch et al. (1987)	1987
Kontrimavichusia asymmetrica (Janicki, 1904)	Microtus agrestis	small intestine	Vysoké Tatry	Kontrimavichusia	Hymenolepididae	Cyclophyllidea	Cestoda	Platyhelminthes	SPECIES	https://doi.org/10.1017/S0022149X22000505	Cestoda	Erhardová (1955a)	1955
Kontrimavichusia asymmetrica (Janicki, 1904)	Microtus agrestis	small intestine	Vysoké Tatry	Kontrimavichusia	Hymenolepididae	Cyclophyllidea	Cestoda	Platyhelminthes	SPECIES	https://doi.org/10.1017/S0022149X22000505	Cestoda	Mituch (1970)	1970
Kontrimavichusia asymmetrica (Janicki, 1904)	Microtus agrestis	small intestine	Vysoké Tatry	Kontrimavichusia	Hymenolepididae	Cyclophyllidea	Cestoda	Platyhelminthes	SPECIES	https://doi.org/10.1017/S0022149X22000505	Cestoda	Mituch et al. (1987)	1987
Kontrimavichusia asymmetrica (Janicki, 1904)	Chionomys nivalis	small intestine	Vysoké Tatry	Kontrimavichusia	Hymenolepididae	Cyclophyllidea	Cestoda	Platyhelminthes	SPECIES	https://doi.org/10.1017/S0022149X22000505	Cestoda	Tenora (1955)	1955
Kontrimavichusia asymmetrica (Janicki, 1904)	Chionomys nivalis	small intestine	Vysoké Tatry	Kontrimavichusia	Hymenolepididae	Cyclophyllidea	Cestoda	Platyhelminthes	SPECIES	https://doi.org/10.1017/S0022149X22000505	Cestoda	Erhardová (1955a)	1955
Kontrimavichusia asymmetrica (Janicki, 1904)	Chionomys nivalis	small intestine	Vysoké Tatry	Kontrimavichusia	Hymenolepididae	Cyclophyllidea	Cestoda	Platyhelminthes	SPECIES	https://doi.org/10.1017/S0022149X22000505	Cestoda	Mituch (1970)	1970
Kontrimavichusia asymmetrica (Janicki, 1904)	Microtus arvalis	small intestine	Vysoké Tatry	Kontrimavichusia	Hymenolepididae	Cyclophyllidea	Cestoda	Platyhelminthes	SPECIES	https://doi.org/10.1017/S0022149X22000505	Cestoda	Erhardová (1955a)	1955
Kontrimavichusia asymmetrica (Janicki, 1904)	Microtus arvalis	small intestine	Bratislava	Kontrimavichusia	Hymenolepididae	Cyclophyllidea	Cestoda	Platyhelminthes	SPECIES	https://doi.org/10.1017/S0022149X22000505	Cestoda	Erhardová (1956)	1956
Kontrimavichusia asymmetrica (Janicki, 1904)	Microtus arvalis	small intestine	Vysoké Tatry	Kontrimavichusia	Hymenolepididae	Cyclophyllidea	Cestoda	Platyhelminthes	SPECIES	https://doi.org/10.1017/S0022149X22000505	Cestoda	Mituch (1970)	1970
Kontrimavichusia asymmetrica (Janicki, 1904)	Microtus arvalis	small intestine	PLA Poľana	Kontrimavichusia	Hymenolepididae	Cyclophyllidea	Cestoda	Platyhelminthes	SPECIES	https://doi.org/10.1017/S0022149X22000505	Cestoda	Mituch (1975)	1975
Kontrimavichusia asymmetrica (Janicki, 1904)	Mus musculus	small intestine	Gabčíkovo	Kontrimavichusia	Hymenolepididae	Cyclophyllidea	Cestoda	Platyhelminthes	SPECIES	https://doi.org/10.1017/S0022149X22000505	Cestoda	Erhardová (1956)	1956
Kontrimavichusia asymmetrica (Janicki, 1904)	Mus musculus	small intestine	Vysoké Tatry	Kontrimavichusia	Hymenolepididae	Cyclophyllidea	Cestoda	Platyhelminthes	SPECIES	https://doi.org/10.1017/S0022149X22000505	Cestoda	Mituch (1970)	1970
Kontrimavichusia asymmetrica (Janicki, 1904)	Mus musculus	small intestine	PLA Poľana	Kontrimavichusia	Hymenolepididae	Cyclophyllidea	Cestoda	Platyhelminthes	SPECIES	https://doi.org/10.1017/S0022149X22000505	Cestoda	Mituch (1975)	1975
Kontrimavichusia asymmetrica (Janicki, 1904)	Myodes glareolus	small intestine	Vysoké Tatry	Kontrimavichusia	Hymenolepididae	Cyclophyllidea	Cestoda	Platyhelminthes	SPECIES	https://doi.org/10.1017/S0022149X22000505	Cestoda	Erhardová (1955a)	1955
Kontrimavichusia asymmetrica (Janicki, 1904)	Myodes glareolus	small intestine	Vysoké Tatry	Kontrimavichusia	Hymenolepididae	Cyclophyllidea	Cestoda	Platyhelminthes	SPECIES	https://doi.org/10.1017/S0022149X22000505	Cestoda	Mituch (1970)	1970
Kontrimavichusia asymmetrica (Janicki, 1904)	Myodes glareolus	small intestine	PLA Poľana	Kontrimavichusia	Hymenolepididae	Cyclophyllidea	Cestoda	Platyhelminthes	SPECIES	https://doi.org/10.1017/S0022149X22000505	Cestoda	Mituch (1975)	1975
Kontrimavichusia asymmetrica (Janicki, 1904)	Myodes glareolus	small intestine	Vysoké Tatry	Kontrimavichusia	Hymenolepididae	Cyclophyllidea	Cestoda	Platyhelminthes	SPECIES	https://doi.org/10.1017/S0022149X22000505	Cestoda	Mituch et al. (1987)	1987
Kontrimavichusia asymmetrica (Janicki, 1904)	Microtus subterraneus	small intestine	Vysoké Tatry	Kontrimavichusia	Hymenolepididae	Cyclophyllidea	Cestoda	Platyhelminthes	SPECIES	https://doi.org/10.1017/S0022149X22000505	Cestoda	Erhardová (1955a)	1955
Kontrimavichusia asymmetrica (Janicki, 1904)	Microtus subterraneus	small intestine	Nízke Tatry	Kontrimavichusia	Hymenolepididae	Cyclophyllidea	Cestoda	Platyhelminthes	SPECIES	https://doi.org/10.1017/S0022149X22000505	Cestoda	Erhardová (1958)	1958
Kontrimavichusia asymmetrica (Janicki, 1904)	Microtus subterraneus	small intestine	Čergov Mts.	Kontrimavichusia	Hymenolepididae	Cyclophyllidea	Cestoda	Platyhelminthes	SPECIES	https://doi.org/10.1017/S0022149X22000505	Cestoda	Mészáros and Štolmann (1984)	1984
Kontrimavichusia asymmetrica (Janicki, 1904)	Microtus tatricus	small intestine	Vysoké Tatry	Kontrimavichusia	Hymenolepididae	Cyclophyllidea	Cestoda	Platyhelminthes	SPECIES	https://doi.org/10.1017/S0022149X22000505	Cestoda	Mituch (1970)	1970
Kontrimavichusia asymmetrica (Janicki, 1904)	Rattus norvegicus	small intestine	Bratislava	Kontrimavichusia	Hymenolepididae	Cyclophyllidea	Cestoda	Platyhelminthes	SPECIES	https://doi.org/10.1017/S0022149X22000505	Cestoda	Erhardová (1958)	1958
Rodentolepis straminea (Goeze, 1782)	Apodemus flavicollis	small intestine	Domica	Rodentolepis	Hymenolepididae	Cyclophyllidea	Cestoda	Platyhelminthes	SPECIES	https://tapewormdb.uconn.edu/index.php/parasites/species_details/10667/0	Cestoda	Tenora (1963)	1963
Rodentolepis straminea (Goeze, 1782)	Apodemus flavicollis	small intestine	Vysoké Tatry	Rodentolepis	Hymenolepididae	Cyclophyllidea	Cestoda	Platyhelminthes	SPECIES	https://tapewormdb.uconn.edu/index.php/parasites/species_details/10667/0	Cestoda	Mituch (1970)	1970
Rodentolepis straminea (Goeze, 1782)	Apodemus flavicollis	small intestine	Rozhanovce	Rodentolepis	Hymenolepididae	Cyclophyllidea	Cestoda	Platyhelminthes	SPECIES	https://tapewormdb.uconn.edu/index.php/parasites/species_details/10667/0	Cestoda	Ondríková et al. (2010)	2010
Rodentolepis straminea (Goeze, 1782)	Apodemus sylvaticus	small intestine	Vysoké Tatry	Rodentolepis	Hymenolepididae	Cyclophyllidea	Cestoda	Platyhelminthes	SPECIES	https://tapewormdb.uconn.edu/index.php/parasites/species_details/10667/0	Cestoda	Mituch (1970)	1970
Rodentolepis straminea (Goeze, 1782)	Apodemus sylvaticus	small intestine	PLA Poľana	Rodentolepis	Hymenolepididae	Cyclophyllidea	Cestoda	Platyhelminthes	SPECIES	https://tapewormdb.uconn.edu/index.php/parasites/species_details/10667/0	Cestoda	Mituch (1975)	1975
Rodentolepis straminea (Goeze, 1782)	Apodemus sylvaticus	small intestine	Vysoké Tatry	Rodentolepis	Hymenolepididae	Cyclophyllidea	Cestoda	Platyhelminthes	SPECIES	https://tapewormdb.uconn.edu/index.php/parasites/species_details/10667/0	Cestoda	Mituch et al. (1987)	1987
Rodentolepis straminea (Goeze, 1782)	Apodemus agrarius	small intestine	Rozhanovce	Rodentolepis	Hymenolepididae	Cyclophyllidea	Cestoda	Platyhelminthes	SPECIES	https://tapewormdb.uconn.edu/index.php/parasites/species_details/10667/0	Cestoda	Ondríková et al. (2010)	2010
Rodentolepis straminea (Goeze, 1782)	Microtus arvalis	small intestine	Vysoké Tatry	Rodentolepis	Hymenolepididae	Cyclophyllidea	Cestoda	Platyhelminthes	SPECIES	https://tapewormdb.uconn.edu/index.php/parasites/species_details/10667/0	Cestoda	Mituch (1970)	1970
Rodentolepis straminea (Goeze, 1782)	Rattus norvegicus	small intestine	Vysoké Tatry	Rodentolepis	Hymenolepididae	Cyclophyllidea	Cestoda	Platyhelminthes	SPECIES	https://tapewormdb.uconn.edu/index.php/parasites/species_details/10667/0	Cestoda	Mituch (1970)	1970
Rodentolepis straminea (Goeze, 1782)	Rattus norvegicus	small intestine	PLA Poľana	Rodentolepis	Hymenolepididae	Cyclophyllidea	Cestoda	Platyhelminthes	SPECIES	https://tapewormdb.uconn.edu/index.php/parasites/species_details/10667/0	Cestoda	Mituch (1975)	1975
Rodentolepis straminea (Goeze, 1782)	Myodes glareolus	small intestine	Vysoké Tatry	Rodentolepis	Hymenolepididae	Cyclophyllidea	Cestoda	Platyhelminthes	SPECIES	https://tapewormdb.uconn.edu/index.php/parasites/species_details/10667/0	Cestoda	Mituch (1970)	1970
Rodentolepis straminea (Goeze, 1782)	Myodes glareolus	small intestine	PLA Poľana	Rodentolepis	Hymenolepididae	Cyclophyllidea	Cestoda	Platyhelminthes	SPECIES	https://tapewormdb.uconn.edu/index.php/parasites/species_details/10667/0	Cestoda	Mituch (1975)	1975
Rodentolepis fraterna (Stiles, 1906)	Apodemus uralensis	small intestine	Vysoké Tatry	Rodentolepis	Hymenolepididae	Cyclophyllidea	Cestoda	Platyhelminthes	SPECIES	https://www.gbif.org/ru/species/4413371	Cestoda	Mituch (1970)	1970
Rodentolepis fraterna (Stiles, 1906)	Apodemus flavicollis	small intestine	Košice / Rožňava	Rodentolepis	Hymenolepididae	Cyclophyllidea	Cestoda	Platyhelminthes	SPECIES	https://www.gbif.org/ru/species/4413371	Cestoda	Erhardová (1956)	1956
Rodentolepis fraterna (Stiles, 1906)	Apodemus flavicollis	small intestine	Vysoké Tatry	Rodentolepis	Hymenolepididae	Cyclophyllidea	Cestoda	Platyhelminthes	SPECIES	https://www.gbif.org/ru/species/4413371	Cestoda	Mituch (1970)	1970
Rodentolepis fraterna (Stiles, 1906)	Apodemus flavicollis	small intestine	PLA Poľana	Rodentolepis	Hymenolepididae	Cyclophyllidea	Cestoda	Platyhelminthes	SPECIES	https://www.gbif.org/ru/species/4413371	Cestoda	Mituch (1975)	1975
Rodentolepis fraterna (Stiles, 1906)	Apodemus agrarius	small intestine	Rozhanovce	Rodentolepis	Hymenolepididae	Cyclophyllidea	Cestoda	Platyhelminthes	SPECIES	https://www.gbif.org/ru/species/4413371	Cestoda	Ondríková et al. (2010)	2010
Rodentolepis fraterna (Stiles, 1906)	Microtus arvalis	small intestine	Vysoké Tatry	Rodentolepis	Hymenolepididae	Cyclophyllidea	Cestoda	Platyhelminthes	SPECIES	https://www.gbif.org/ru/species/4413371	Cestoda	Erhardová (1955a)	1955
Rodentolepis fraterna (Stiles, 1906)	Microtus arvalis	small intestine	Vysoké Tatry	Rodentolepis	Hymenolepididae	Cyclophyllidea	Cestoda	Platyhelminthes	SPECIES	https://www.gbif.org/ru/species/4413371	Cestoda	Mituch (1970)	1970
Rodentolepis fraterna (Stiles, 1906)	Microtus arvalis	small intestine	PLA Poľana	Rodentolepis	Hymenolepididae	Cyclophyllidea	Cestoda	Platyhelminthes	SPECIES	https://www.gbif.org/ru/species/4413371	Cestoda	Mituch (1975)	1975
Rodentolepis fraterna (Stiles, 1906)	Mus musculus	small intestine	Vysoké Tatry	Rodentolepis	Hymenolepididae	Cyclophyllidea	Cestoda	Platyhelminthes	SPECIES	https://www.gbif.org/ru/species/4413371	Cestoda	Mituch (1970)	1970
Rodentolepis fraterna (Stiles, 1906)	Mus musculus	small intestine	PLA Poľana	Rodentolepis	Hymenolepididae	Cyclophyllidea	Cestoda	Platyhelminthes	SPECIES	https://www.gbif.org/ru/species/4413371	Cestoda	Mituch (1975)	1975
Rodentolepis fraterna (Stiles, 1906)	Rattus norvegicus	small intestine	Vysoké Tatry	Rodentolepis	Hymenolepididae	Cyclophyllidea	Cestoda	Platyhelminthes	SPECIES	https://www.gbif.org/ru/species/4413371	Cestoda	Mituch (1970)	1970
Rodentolepis fraterna (Stiles, 1906)	Rattus norvegicus	small intestine	PLA Poľana	Rodentolepis	Hymenolepididae	Cyclophyllidea	Cestoda	Platyhelminthes	SPECIES	https://www.gbif.org/ru/species/4413371	Cestoda	Mituch (1975)	1975
Rodentolepis fraterna (Stiles, 1906)	Rattus norvegicus	small intestine	Banská Bystrica / Dolný Kubín / Košice / Kráľovský Chlmec / Martin / Liptovský Mikuláš / Nové Mesto nad Váhom / Poprad / Púchov / Rajec / Ružomberok / Sečovce / Senec / Svit / Šurany / Topoľčany / Trebišov / Turčianske Teplice / Zvolen / Veľké Kapušany / Žilina	Rodentolepis	Hymenolepididae	Cyclophyllidea	Cestoda	Platyhelminthes	SPECIES	https://www.gbif.org/ru/species/4413371	Cestoda	Mituch (1957)	1957
Rodentolepis fraterna (Stiles, 1906)	Myodes glareolus	small intestine	Vysoké Tatry	Rodentolepis	Hymenolepididae	Cyclophyllidea	Cestoda	Platyhelminthes	SPECIES	https://www.gbif.org/ru/species/4413371	Cestoda	Mituch (1970)	1970
Rodentolepis fraterna (Stiles, 1906)	Microtus tatricus	small intestine	Vysoké Tatry	Rodentolepis	Hymenolepididae	Cyclophyllidea	Cestoda	Platyhelminthes	SPECIES	https://www.gbif.org/ru/species/4413371	Cestoda	Mituch (1970)	1970
Spasskijela lobata (Baer, 1925)	Apodemus flavicollis	small intestine	Žiar nad Hronom / Košice	Spasskijela	Catenotaeniidae	Cyclophyllidea	Cestoda	Platyhelminthes	SPECIES	https://tapewormdb.uconn.edu/index.php/parasites/species_details/13951/0	Cestoda	Erhardová (1956)	1956
Spasskijela lobata (Baer, 1925)	Apodemus flavicollis	small intestine	Domica / Zádiel	Spasskijela	Catenotaeniidae	Cyclophyllidea	Cestoda	Platyhelminthes	SPECIES	https://tapewormdb.uconn.edu/index.php/parasites/species_details/13951/0	Cestoda	Tenora (1963)	1963
Spasskijela lobata (Baer, 1925)	Apodemus flavicollis	intestines	PLA Poľana	Spasskijela	Catenotaeniidae	Cyclophyllidea	Cestoda	Platyhelminthes	SPECIES	https://tapewormdb.uconn.edu/index.php/parasites/species_details/13951/0	Cestoda	Mituch (1975)	1975
Spasskijela lobata (Baer, 1925)	Apodemus flavicollis	small intestine	Rozhanovce	Spasskijela	Catenotaeniidae	Cyclophyllidea	Cestoda	Platyhelminthes	SPECIES	https://tapewormdb.uconn.edu/index.php/parasites/species_details/13951/0	Cestoda	Ondríková et al. (2010)	2010
Spasskijela lobata (Baer, 1925)	Apodemus agrarius	small intestine	Rozhanovce	Spasskijela	Catenotaeniidae	Cyclophyllidea	Cestoda	Platyhelminthes	SPECIES	https://tapewormdb.uconn.edu/index.php/parasites/species_details/13951/0	Cestoda	Ondríková et al. (2010)	2010
Spasskijela lobata (Baer, 1925)	Microtus arvalis	small intestine	Košice / Domica	Spasskijela	Catenotaeniidae	Cyclophyllidea	Cestoda	Platyhelminthes	SPECIES	https://tapewormdb.uconn.edu/index.php/parasites/species_details/13951/0	Cestoda	Erhardová (1956)	1956
Spasskijela lobata (Baer, 1925)	Mus musculus	small intestine	Gabčíkovo	Spasskijela	Catenotaeniidae	Cyclophyllidea	Cestoda	Platyhelminthes	SPECIES	https://tapewormdb.uconn.edu/index.php/parasites/species_details/13951/0	Cestoda	Erhardová (1956)	1956
Spasskijela lobata (Baer, 1925)	Mus musculus	intestines	PLA Poľana	Spasskijela	Catenotaeniidae	Cyclophyllidea	Cestoda	Platyhelminthes	SPECIES	https://tapewormdb.uconn.edu/index.php/parasites/species_details/13951/0	Cestoda	Mituch (1975)	1975
Spasskijela lobata (Baer, 1925)	Myodes glareolus	small intestine	Bratislava / Košice	Spasskijela	Catenotaeniidae	Cyclophyllidea	Cestoda	Platyhelminthes	SPECIES	https://tapewormdb.uconn.edu/index.php/parasites/species_details/13951/0	Cestoda	Erhardová (1958)	1958
Spasskijela lobata (Baer, 1925)	Myodes glareolus	intestines	PLA Poľana	Spasskijela	Catenotaeniidae	Cyclophyllidea	Cestoda	Platyhelminthes	SPECIES	https://tapewormdb.uconn.edu/index.php/parasites/species_details/13951/0	Cestoda	Mituch (1975)	1975
Hymenolepis spp.	Eliomys quercinus	small intestine	Slovenský kras	Hymenolepis	Hymenolepididae	Cyclophyllidea	Cestoda	Platyhelminthes	SPECIES		Cestoda	Baruš and Tenora (1957)	1957
Hymenolepis spp.	Glis glis	small intestine	Slovenský kras	Hymenolepis	Hymenolepididae	Cyclophyllidea	Cestoda	Platyhelminthes	SPECIES		Cestoda	Baruš and Tenora (1957)	1957
Hymenolepis diminuta (Rudolphi, 1819)	Apodemus uralensis	small intestine	Gabčíkovo / Domica	Hymenolepis	Hymenolepididae	Cyclophyllidea	Cestoda	Platyhelminthes	SPECIES	https://tapewormdb.uconn.edu/index.php/parasites/species_details/10202/0	Cestoda	Erhardová (1956)	1956
Hymenolepis diminuta (Rudolphi, 1819)	Apodemus uralensis	small intestine	Vysoké Tatry	Hymenolepis	Hymenolepididae	Cyclophyllidea	Cestoda	Platyhelminthes	SPECIES	https://tapewormdb.uconn.edu/index.php/parasites/species_details/10202/0	Cestoda	Mituch (1970)	1970
Hymenolepis diminuta (Rudolphi, 1819)	Apodemus flavicollis	small intestine	Slovakia	Hymenolepis	Hymenolepididae	Cyclophyllidea	Cestoda	Platyhelminthes	SPECIES	https://tapewormdb.uconn.edu/index.php/parasites/species_details/10202/0	Cestoda	Erhardová (1956)	1956
Hymenolepis diminuta (Rudolphi, 1819)	Apodemus flavicollis	small intestine	Domica	Hymenolepis	Hymenolepididae	Cyclophyllidea	Cestoda	Platyhelminthes	SPECIES	https://tapewormdb.uconn.edu/index.php/parasites/species_details/10202/0	Cestoda	Tenora (1963)	1963
Hymenolepis diminuta (Rudolphi, 1819)	Apodemus flavicollis	small intestine	Vysoké Tatry	Hymenolepis	Hymenolepididae	Cyclophyllidea	Cestoda	Platyhelminthes	SPECIES	https://tapewormdb.uconn.edu/index.php/parasites/species_details/10202/0	Cestoda	Mituch (1970)	1970
Hymenolepis diminuta (Rudolphi, 1819)	Apodemus flavicollis	small intestine	PLA Poľana	Hymenolepis	Hymenolepididae	Cyclophyllidea	Cestoda	Platyhelminthes	SPECIES	https://tapewormdb.uconn.edu/index.php/parasites/species_details/10202/0	Cestoda	Mituch (1975)	1975
Hymenolepis diminuta (Rudolphi, 1819)	Apodemus flavicollis	small intestine	Vysoké Tatry	Hymenolepis	Hymenolepididae	Cyclophyllidea	Cestoda	Platyhelminthes	SPECIES	https://tapewormdb.uconn.edu/index.php/parasites/species_details/10202/0	Cestoda	Mituch et al. (1987)	1987
Hymenolepis diminuta (Rudolphi, 1819)	Apodemus flavicollis	small intestine	Čergov Mts.	Hymenolepis	Hymenolepididae	Cyclophyllidea	Cestoda	Platyhelminthes	SPECIES	https://tapewormdb.uconn.edu/index.php/parasites/species_details/10202/0	Cestoda	Mészáros and Štolmann (1984)	1984
Hymenolepis diminuta (Rudolphi, 1819)	Apodemus flavicollis	small intestine	Rozhanovce	Hymenolepis	Hymenolepididae	Cyclophyllidea	Cestoda	Platyhelminthes	SPECIES	https://tapewormdb.uconn.edu/index.php/parasites/species_details/10202/0	Cestoda	Ondríková et al. (2010)	2010
Hymenolepis diminuta (Rudolphi, 1819)	Apodemus sylvaticus	small intestine	Gabčíkovo	Hymenolepis	Hymenolepididae	Cyclophyllidea	Cestoda	Platyhelminthes	SPECIES	https://tapewormdb.uconn.edu/index.php/parasites/species_details/10202/0	Cestoda	Erhardová (1956)	1956
Hymenolepis diminuta (Rudolphi, 1819)	Apodemus sylvaticus	small intestine	Vysoké Tatry	Hymenolepis	Hymenolepididae	Cyclophyllidea	Cestoda	Platyhelminthes	SPECIES	https://tapewormdb.uconn.edu/index.php/parasites/species_details/10202/0	Cestoda	Mituch (1970)	1970
Hymenolepis diminuta (Rudolphi, 1819)	Apodemus sylvaticus	small intestine	PLA Poľana	Hymenolepis	Hymenolepididae	Cyclophyllidea	Cestoda	Platyhelminthes	SPECIES	https://tapewormdb.uconn.edu/index.php/parasites/species_details/10202/0	Cestoda	Mituch (1975)	1975
Hymenolepis diminuta (Rudolphi, 1819)	Apodemus sylvaticus	small intestine	Vysoké Tatry	Hymenolepis	Hymenolepididae	Cyclophyllidea	Cestoda	Platyhelminthes	SPECIES	https://tapewormdb.uconn.edu/index.php/parasites/species_details/10202/0	Cestoda	Mituch et al. (1987)	1987
Hymenolepis diminuta (Rudolphi, 1819)	Apodemus agrarius	small intestine	Kráľovský Chlmec	Hymenolepis	Hymenolepididae	Cyclophyllidea	Cestoda	Platyhelminthes	SPECIES	https://tapewormdb.uconn.edu/index.php/parasites/species_details/10202/0	Cestoda	Erhardová (1956)	1956
Hymenolepis diminuta (Rudolphi, 1819)	Apodemus agrarius	small intestine	Michalovce / Prešov / Kráľovský Chlmec / Medzilaborce	Hymenolepis	Hymenolepididae	Cyclophyllidea	Cestoda	Platyhelminthes	SPECIES	https://tapewormdb.uconn.edu/index.php/parasites/species_details/10202/0	Cestoda	Erhardová (1958)	1958
Hymenolepis diminuta (Rudolphi, 1819)	Apodemus agrarius	small intestine	Rozhanovce	Hymenolepis	Hymenolepididae	Cyclophyllidea	Cestoda	Platyhelminthes	SPECIES	https://tapewormdb.uconn.edu/index.php/parasites/species_details/10202/0	Cestoda	Ondríková et al. (2010)	2010
Hymenolepis diminuta (Rudolphi, 1819)	Microtus agrestis	small intestine	Vysoké Tatry	Hymenolepis	Hymenolepididae	Cyclophyllidea	Cestoda	Platyhelminthes	SPECIES	https://tapewormdb.uconn.edu/index.php/parasites/species_details/10202/0	Cestoda	Erhardová (1955a)	1955
Hymenolepis diminuta (Rudolphi, 1819)	Microtus agrestis	small intestine	Vysoké Tatry	Hymenolepis	Hymenolepididae	Cyclophyllidea	Cestoda	Platyhelminthes	SPECIES	https://tapewormdb.uconn.edu/index.php/parasites/species_details/10202/0	Cestoda	Mituch (1970)	1970
Hymenolepis diminuta (Rudolphi, 1819)	Microtus arvalis	small intestine	Bratislava / Košice / Gabčíkovo / Domica	Hymenolepis	Hymenolepididae	Cyclophyllidea	Cestoda	Platyhelminthes	SPECIES	https://tapewormdb.uconn.edu/index.php/parasites/species_details/10202/0	Cestoda	Erhardová (1956)	1956
Hymenolepis diminuta (Rudolphi, 1819)	Microtus arvalis	small intestine	Vysoké Tatry	Hymenolepis	Hymenolepididae	Cyclophyllidea	Cestoda	Platyhelminthes	SPECIES	https://tapewormdb.uconn.edu/index.php/parasites/species_details/10202/0	Cestoda	Mituch (1970)	1970
Hymenolepis diminuta (Rudolphi, 1819)	Mus musculus	small intestine	Vysoké Tatry	Hymenolepis	Hymenolepididae	Cyclophyllidea	Cestoda	Platyhelminthes	SPECIES	https://tapewormdb.uconn.edu/index.php/parasites/species_details/10202/0	Cestoda	Mituch (1970)	1970
Hymenolepis diminuta (Rudolphi, 1819)	Mus musculus	small intestine	PLA Poľana	Hymenolepis	Hymenolepididae	Cyclophyllidea	Cestoda	Platyhelminthes	SPECIES	https://tapewormdb.uconn.edu/index.php/parasites/species_details/10202/0	Cestoda	Mituch (1975)	1975
Hymenolepis diminuta (Rudolphi, 1819)	Rattus norvegicus	small intestine	Vysoké Tatry	Hymenolepis	Hymenolepididae	Cyclophyllidea	Cestoda	Platyhelminthes	SPECIES	https://tapewormdb.uconn.edu/index.php/parasites/species_details/10202/0	Cestoda	Mituch (1970)	1970
Hymenolepis diminuta (Rudolphi, 1819)	Rattus norvegicus	small intestine	PLA Poľana	Hymenolepis	Hymenolepididae	Cyclophyllidea	Cestoda	Platyhelminthes	SPECIES	https://tapewormdb.uconn.edu/index.php/parasites/species_details/10202/0	Cestoda	Mituch (1975)	1975
Hymenolepis diminuta (Rudolphi, 1819)	Rattus norvegicus	small intestine	Vysoké Tatry	Hymenolepis	Hymenolepididae	Cyclophyllidea	Cestoda	Platyhelminthes	SPECIES	https://tapewormdb.uconn.edu/index.php/parasites/species_details/10202/0	Cestoda	Mituch et al. (1987)	1987
Hymenolepis diminuta (Rudolphi, 1819)	Rattus norvegicus	small intestine	Galanta / Košice / Kráľovský Chlmec / Levice / Nové Zámky / Sečovce / Senec / Snina / Svit / Šurany / Turčianske Teplice / Veľké Kapušany	Hymenolepis	Hymenolepididae	Cyclophyllidea	Cestoda	Platyhelminthes	SPECIES	https://tapewormdb.uconn.edu/index.php/parasites/species_details/10202/0	Cestoda	Mituch (1957)	1957
Hymenolepis diminuta (Rudolphi, 1819)	Myodes glareolus	small intestine	Vysoké Tatry	Hymenolepis	Hymenolepididae	Cyclophyllidea	Cestoda	Platyhelminthes	SPECIES	https://tapewormdb.uconn.edu/index.php/parasites/species_details/10202/0	Cestoda	Erhardová (1955a)	1955
Hymenolepis diminuta (Rudolphi, 1819)	Myodes glareolus	small intestine	Gabčíkovo	Hymenolepis	Hymenolepididae	Cyclophyllidea	Cestoda	Platyhelminthes	SPECIES	https://tapewormdb.uconn.edu/index.php/parasites/species_details/10202/0	Cestoda	Erhardová (1956)	1956
Hymenolepis diminuta (Rudolphi, 1819)	Myodes glareolus	small intestine	Vysoké Tatry	Hymenolepis	Hymenolepididae	Cyclophyllidea	Cestoda	Platyhelminthes	SPECIES	https://tapewormdb.uconn.edu/index.php/parasites/species_details/10202/0	Cestoda	Mituch (1970)	1970
Hymenolepis diminuta (Rudolphi, 1819)	Myodes glareolus	small intestine	PLA Poľana	Hymenolepis	Hymenolepididae	Cyclophyllidea	Cestoda	Platyhelminthes	SPECIES	https://tapewormdb.uconn.edu/index.php/parasites/species_details/10202/0	Cestoda	Mituch (1975)	1975
Hymenolepis diminuta (Rudolphi, 1819)	Microtus subterraneus	small intestine	Vysoké Tatry	Hymenolepis	Hymenolepididae	Cyclophyllidea	Cestoda	Platyhelminthes	SPECIES	https://tapewormdb.uconn.edu/index.php/parasites/species_details/10202/0	Cestoda	Erhardová (1955a)	1955
Hymenolepis diminuta (Rudolphi, 1819)	Microtus tatricus	small intestine	Vysoké Tatry	Hymenolepis	Hymenolepididae	Cyclophyllidea	Cestoda	Platyhelminthes	SPECIES	https://tapewormdb.uconn.edu/index.php/parasites/species_details/10202/0	Cestoda	Mituch (1970)	1970
Hymenolepis diminuta (Rudolphi, 1819)	Microtus oeconomus	small intestine	South Slovakia	Hymenolepis	Hymenolepididae	Cyclophyllidea	Cestoda	Platyhelminthes	SPECIES	https://tapewormdb.uconn.edu/index.php/parasites/species_details/10202/0	Cestoda	Erhardová (1955b)	1955
Hymenolepis diminuta (Rudolphi, 1819)	Microtus oeconomus	small intestine	Gabčíkovo	Hymenolepis	Hymenolepididae	Cyclophyllidea	Cestoda	Platyhelminthes	SPECIES	https://tapewormdb.uconn.edu/index.php/parasites/species_details/10202/0	Cestoda	Erhardová (1956)	1956
Hymenolepis diminuta (Rudolphi, 1819)	Spermophilus citellus	small intestine	Domica	Hymenolepis	Hymenolepididae	Cyclophyllidea	Cestoda	Platyhelminthes	SPECIES	https://tapewormdb.uconn.edu/index.php/parasites/species_details/10202/0	Cestoda	Erhardová (1958)	1958
Hymenolepis diminuta (Rudolphi, 1819)	Glis glis	small intestine	Michalovce	Hymenolepis	Hymenolepididae	Cyclophyllidea	Cestoda	Platyhelminthes	SPECIES	https://tapewormdb.uconn.edu/index.php/parasites/species_details/10202/0	Cestoda	Erhardová (1958)	1958
Hymenolepis diminuta (Rudolphi, 1819)	Eliomys quercinus	small intestine	Slovenský kras	Hymenolepis	Hymenolepididae	Cyclophyllidea	Cestoda	Platyhelminthes	SPECIES	https://tapewormdb.uconn.edu/index.php/parasites/species_details/10202/0	Cestoda	Tenora (1965)	1965
Arostrilepis horrida (Linstow, 1901)	Apodemus uralensis	small intestine	Vysoké Tatry	Arostrilepis	Hymenolepididae	Cyclophyllidea	Cestoda	Platyhelminthes	SPECIES	https://tapewormdb.uconn.edu/index.php/parasites/species_details/11404/0	Cestoda	Mituch (1970)	1970
Arostrilepis horrida (Linstow, 1901)	Apodemus flavicollis	small intestine	Roháčska dolina	Arostrilepis	Hymenolepididae	Cyclophyllidea	Cestoda	Platyhelminthes	SPECIES	https://tapewormdb.uconn.edu/index.php/parasites/species_details/11404/0	Cestoda	Tenora (1967)	1967
Arostrilepis horrida (Linstow, 1901)	Apodemus flavicollis	small intestine	Vysoké Tatry	Arostrilepis	Hymenolepididae	Cyclophyllidea	Cestoda	Platyhelminthes	SPECIES	https://tapewormdb.uconn.edu/index.php/parasites/species_details/11404/0	Cestoda	Mituch (1970)	1970
Arostrilepis horrida (Linstow, 1901)	Apodemus flavicollis	small intestine	PLA Poľana	Arostrilepis	Hymenolepididae	Cyclophyllidea	Cestoda	Platyhelminthes	SPECIES	https://tapewormdb.uconn.edu/index.php/parasites/species_details/11404/0	Cestoda	Mituch (1975)	1975
Arostrilepis horrida (Linstow, 1901)	Apodemus sylvaticus	small intestine	Vysoké Tatry	Arostrilepis	Hymenolepididae	Cyclophyllidea	Cestoda	Platyhelminthes	SPECIES	https://tapewormdb.uconn.edu/index.php/parasites/species_details/11404/0	Cestoda	Mituch (1970)	1970
Arostrilepis horrida (Linstow, 1901)	Apodemus sylvaticus	small intestine	PLA Poľana	Arostrilepis	Hymenolepididae	Cyclophyllidea	Cestoda	Platyhelminthes	SPECIES	https://tapewormdb.uconn.edu/index.php/parasites/species_details/11404/0	Cestoda	Mituch (1975)	1975
Arostrilepis horrida (Linstow, 1901)	Microtus agrestis	small intestine	Roháčska dolina	Arostrilepis	Hymenolepididae	Cyclophyllidea	Cestoda	Platyhelminthes	SPECIES	https://tapewormdb.uconn.edu/index.php/parasites/species_details/11404/0	Cestoda	Tenora (1967)	1967
Arostrilepis horrida (Linstow, 1901)	Microtus agrestis	small intestine	Vysoké Tatry	Arostrilepis	Hymenolepididae	Cyclophyllidea	Cestoda	Platyhelminthes	SPECIES	https://tapewormdb.uconn.edu/index.php/parasites/species_details/11404/0	Cestoda	Mituch (1970)	1970
Arostrilepis horrida (Linstow, 1901)	Microtus agrestis	small intestine	PLA Poľana	Arostrilepis	Hymenolepididae	Cyclophyllidea	Cestoda	Platyhelminthes	SPECIES	https://tapewormdb.uconn.edu/index.php/parasites/species_details/11404/0	Cestoda	Mituch (1975)	1975
Arostrilepis horrida (Linstow, 1901)	Microtus agrestis	small intestine	Vysoké Tatry	Arostrilepis	Hymenolepididae	Cyclophyllidea	Cestoda	Platyhelminthes	SPECIES	https://tapewormdb.uconn.edu/index.php/parasites/species_details/11404/0	Cestoda	Mituch et al. (1987)	1987
Arostrilepis horrida (Linstow, 1901)	Chionomys nivalis	small intestine	Roháčska dolina	Arostrilepis	Hymenolepididae	Cyclophyllidea	Cestoda	Platyhelminthes	SPECIES	https://tapewormdb.uconn.edu/index.php/parasites/species_details/11404/0	Cestoda	Tenora (1967)	1967
Arostrilepis horrida (Linstow, 1901)	Chionomys nivalis	small intestine	Vysoké Tatry	Arostrilepis	Hymenolepididae	Cyclophyllidea	Cestoda	Platyhelminthes	SPECIES	https://tapewormdb.uconn.edu/index.php/parasites/species_details/11404/0	Cestoda	Mituch (1970)	1970
Arostrilepis horrida (Linstow, 1901)	Microtus arvalis	small intestine	Vysoké Tatry	Arostrilepis	Hymenolepididae	Cyclophyllidea	Cestoda	Platyhelminthes	SPECIES	https://tapewormdb.uconn.edu/index.php/parasites/species_details/11404/0	Cestoda	Mituch et al. (1987)	1987
Arostrilepis horrida (Linstow, 1901)	Mus musculus	small intestine	Vysoké Tatry	Arostrilepis	Hymenolepididae	Cyclophyllidea	Cestoda	Platyhelminthes	SPECIES	https://tapewormdb.uconn.edu/index.php/parasites/species_details/11404/0	Cestoda	Mituch (1970)	1970
Arostrilepis horrida (Linstow, 1901)	Mus musculus	small intestine	PLA Poľana	Arostrilepis	Hymenolepididae	Cyclophyllidea	Cestoda	Platyhelminthes	SPECIES	https://tapewormdb.uconn.edu/index.php/parasites/species_details/11404/0	Cestoda	Mituch (1975)	1975
Arostrilepis horrida (Linstow, 1901)	Rattus norvegicus	small intestine	TANAP	Arostrilepis	Hymenolepididae	Cyclophyllidea	Cestoda	Platyhelminthes	SPECIES	https://tapewormdb.uconn.edu/index.php/parasites/species_details/11404/0	Cestoda	Mituch (1970)	1970
Arostrilepis horrida (Linstow, 1901)	Rattus norvegicus	small intestine	Nové Zámky	Arostrilepis	Hymenolepididae	Cyclophyllidea	Cestoda	Platyhelminthes	SPECIES	https://tapewormdb.uconn.edu/index.php/parasites/species_details/11404/0	Cestoda	Mituch (1957)	1957
Arostrilepis horrida (Linstow, 1901)	Myodes glareolus	small intestine	Roháčska dolina	Arostrilepis	Hymenolepididae	Cyclophyllidea	Cestoda	Platyhelminthes	SPECIES	https://tapewormdb.uconn.edu/index.php/parasites/species_details/11404/0	Cestoda	Tenora (1967)	1967
Arostrilepis horrida (Linstow, 1901)	Myodes glareolus	small intestine	TANAP	Arostrilepis	Hymenolepididae	Cyclophyllidea	Cestoda	Platyhelminthes	SPECIES	https://tapewormdb.uconn.edu/index.php/parasites/species_details/11404/0	Cestoda	Mituch (1970)	1970
Arostrilepis horrida (Linstow, 1901)	Myodes glareolus	small intestine	PLA Poľana	Arostrilepis	Hymenolepididae	Cyclophyllidea	Cestoda	Platyhelminthes	SPECIES	https://tapewormdb.uconn.edu/index.php/parasites/species_details/11404/0	Cestoda	Mituch (1975)	1975
Arostrilepis horrida (Linstow, 1901)	Myodes glareolus	small intestine	Vysoké Tatry	Arostrilepis	Hymenolepididae	Cyclophyllidea	Cestoda	Platyhelminthes	SPECIES	https://tapewormdb.uconn.edu/index.php/parasites/species_details/11404/0	Cestoda	Mituch et al. (1987)	1987
Arostrilepis horrida (Linstow, 1901)	Myodes glareolus	small intestine	Čergov Mts.	Arostrilepis	Hymenolepididae	Cyclophyllidea	Cestoda	Platyhelminthes	SPECIES	https://tapewormdb.uconn.edu/index.php/parasites/species_details/11404/0	Cestoda	Mészáros and Štolmann (1984)	1984
Arostrilepis horrida (Linstow, 1901)	Microtus subterraneus	small intestine	Roháčska dolina	Arostrilepis	Hymenolepididae	Cyclophyllidea	Cestoda	Platyhelminthes	SPECIES	https://tapewormdb.uconn.edu/index.php/parasites/species_details/11404/0	Cestoda	Tenora (1967)	1967
Arostrilepis horrida (Linstow, 1901)	Microtus subterraneus	small intestine	Vysoké Tatry	Arostrilepis	Hymenolepididae	Cyclophyllidea	Cestoda	Platyhelminthes	SPECIES	https://tapewormdb.uconn.edu/index.php/parasites/species_details/11404/0	Cestoda	Mituch (1970)	1970
Arostrilepis horrida (Linstow, 1901)	Microtus subterraneus	small intestine	PLA Poľana	Arostrilepis	Hymenolepididae	Cyclophyllidea	Cestoda	Platyhelminthes	SPECIES	https://tapewormdb.uconn.edu/index.php/parasites/species_details/11404/0	Cestoda	Mituch (1975)	1975
Arostrilepis horrida (Linstow, 1901)	Microtus subterraneus	small intestine	Vysoké Tatry	Arostrilepis	Hymenolepididae	Cyclophyllidea	Cestoda	Platyhelminthes	SPECIES	https://tapewormdb.uconn.edu/index.php/parasites/species_details/11404/0	Cestoda	Mituch et al. (1987)	1987
Arostrilepis horrida (Linstow, 1901)	Microtus subterraneus	small intestine	Čergov Mts.	Arostrilepis	Hymenolepididae	Cyclophyllidea	Cestoda	Platyhelminthes	SPECIES	https://tapewormdb.uconn.edu/index.php/parasites/species_details/11404/0	Cestoda	Mészáros and Štolmann (1984)	1984
Arostrilepis horrida (Linstow, 1901)	Microtus tatricus	small intestine	Roháčska dolina	Arostrilepis	Hymenolepididae	Cyclophyllidea	Cestoda	Platyhelminthes	SPECIES	https://tapewormdb.uconn.edu/index.php/parasites/species_details/11404/0	Cestoda	Tenora (1967)	1967
Arostrilepis horrida (Linstow, 1901)	Microtus tatricus	small intestine	Vysoké Tatry	Arostrilepis	Hymenolepididae	Cyclophyllidea	Cestoda	Platyhelminthes	SPECIES	https://tapewormdb.uconn.edu/index.php/parasites/species_details/11404/0	Cestoda	Mituch (1970)	1970
Arostrilepis horrida (Linstow, 1901)	Microtus tatricus	small intestine	Vysoké Tatry	Arostrilepis	Hymenolepididae	Cyclophyllidea	Cestoda	Platyhelminthes	SPECIES	https://tapewormdb.uconn.edu/index.php/parasites/species_details/11404/0	Cestoda	Mituch et al. (1987)	1987
Arostrilepis horrida (Linstow, 1901)	Sicista betulina	small intestine	Roháčska dolina	Arostrilepis	Hymenolepididae	Cyclophyllidea	Cestoda	Platyhelminthes	SPECIES	https://tapewormdb.uconn.edu/index.php/parasites/species_details/11404/0	Cestoda	Tenora (1967)	1967
Arostrilepis horrida (Linstow, 1901)	Sicista betulina	small intestine	Vysoké Tatry	Arostrilepis	Hymenolepididae	Cyclophyllidea	Cestoda	Platyhelminthes	SPECIES	https://tapewormdb.uconn.edu/index.php/parasites/species_details/11404/0	Cestoda	Mituch (1970)	1970
Arostrilepis horrida (Linstow, 1901)	Arvicola amphibius	small intestine	Roháčska dolina	Arostrilepis	Hymenolepididae	Cyclophyllidea	Cestoda	Platyhelminthes	SPECIES	https://tapewormdb.uconn.edu/index.php/parasites/species_details/11404/0	Cestoda	Tenora (1967)	1967
Kontrimavichusia asymmetrica (Janicki, 1904)	Myodes glareolus	small intestine	Vysoké Tatry	Kontrimavichusia	Hymenolepididae	Cyclophyllidea	Cestoda	Platyhelminthes	SPECIES	https://doi.org/10.1017/S0022149X22000505	Cestoda	Erhardová (1955a)	1955
Kontrimavichusia asymmetrica (Janicki, 1904)	Chionomys nivalis	small intestine	Vysoké Tatry	Kontrimavichusia	Hymenolepididae	Cyclophyllidea	Cestoda	Platyhelminthes	SPECIES	https://doi.org/10.1017/S0022149X22000505	Cestoda	Erhardová (1955a)	1955
Kontrimavichusia asymmetrica (Janicki, 1904)	Microtus agrestis	small intestine	TANAP	Kontrimavichusia	Hymenolepididae	Cyclophyllidea	Cestoda	Platyhelminthes	SPECIES	https://doi.org/10.1017/S0022149X22000505	Cestoda	Erhardová (1955a)	1955
Heligmosomoides polygyrus (Dujardin, 1845)	Microtus oeconomus	small intestine	South Slovakia	Heligmosomoides	Heligmosomidae	Rhabditida	Chromadorea	Nematoda	SPECIES	https://www.gbif.org/species/4559074	Nematoda	Erhardová (1955b)	1955
Armadolepis myoxi (Rudolphi, 1819)	Dryomys nitedula	small intestine	Vysoké Tatry	Armadolepis	Hymenolepididae	Cyclophyllidea	Cestoda	Platyhelminthes	SPECIES	https://tapewormdb.uconn.edu/index.php/parasites/species_details/13023/0	Cestoda	Mituch (1970)	1970
Armadolepis myoxi (Rudolphi, 1819)	Dryomys nitedula	small intestine	PLA Poľana	Armadolepis	Hymenolepididae	Cyclophyllidea	Cestoda	Platyhelminthes	SPECIES	https://tapewormdb.uconn.edu/index.php/parasites/species_details/13023/0	Cestoda	Mituch (1975)	1975
Armadolepis spasskyi Tenora & Baruš, 1958	Eliomys quercinus	small intestine	Slovenský kras	Armadolepis	Hymenolepididae	Cyclophyllidea	Cestoda	Platyhelminthes	SPECIES	https://tapewormdb.uconn.edu/index.php/parasites/species_details/13024/0	Cestoda	Tenora (1965)	1965
Armadolepis spasskyi Tenora & Baruš, 1958	Glis glis	small intestine	Slovenský kras	Armadolepis	Hymenolepididae	Cyclophyllidea	Cestoda	Platyhelminthes	SPECIES	https://tapewormdb.uconn.edu/index.php/parasites/species_details/13024/0	Cestoda	Tenora (1965)	1965
Armadolepis spasskyi Tenora & Baruš, 1958	Dryomys nitedula	small intestine	Slovenský kras	Armadolepis	Hymenolepididae	Cyclophyllidea	Cestoda	Platyhelminthes	SPECIES	https://tapewormdb.uconn.edu/index.php/parasites/species_details/13024/0	Cestoda	Tenora (1965)	1965
Rodentolepis microstoma (Dujardin, 1845)	Cricetus cricetus		Košice	Rodentolepis	Hymenolepididae	Cyclophyllidea	Cestoda	Platyhelminthes	SPECIES	https://tapewormdb.uconn.edu/index.php/parasites/species_details/10617/0	Cestoda	Jarošová et al. (2020)	2020
Armadolepis myoxi (Rudolphi, 1819)	Glis glis	small intestine	Slovenský kras	Armadolepis	Hymenolepididae	Cyclophyllidea	Cestoda	Platyhelminthes	SPECIES	https://tapewormdb.uconn.edu/index.php/parasites/species_details/13023/0	Cestoda	Tenora (1965)	1965
Hymenolepis spp.	Dryomys nitedula	small intestine	Roháčska dolina	Hymenolepis	Hymenolepididae	Cyclophyllidea	Cestoda	Platyhelminthes	SPECIES		Cestoda	Tenora (1967)	1967
Sobolevitaenia unicoronata (Fuhrmann, 1908)	Apodemus flavicollis	small intestine	Roháčska dolina	Sobolevitaenia	Dilepididae	Cyclophyllidea	Cestoda	Platyhelminthes	SPECIES	https://www.gbif.org/uk/species/4412956	Cestoda	Tenora (1967)	1967
Sobolevitaenia unicoronata (Fuhrmann, 1908)	Apodemus flavicollis	small intestine	Vysoké Tatry	Sobolevitaenia	Dilepididae	Cyclophyllidea	Cestoda	Platyhelminthes	SPECIES	https://www.gbif.org/uk/species/4412956	Cestoda	Mituch (1970)	1970
Sobolevitaenia unicoronata (Fuhrmann, 1908)	Microtus arvalis	small intestine	Vysoké Tatry	Sobolevitaenia	Dilepididae	Cyclophyllidea	Cestoda	Platyhelminthes	SPECIES	https://www.gbif.org/uk/species/4412956	Cestoda	Mituch (1970)	1970
Paranoplocephala spp.	Myodes glareolus	small intestine	Čergov Mts.	Paranoplocephala	Anoplocephalidae	Cyclophyllidea	Cestoda	Platyhelminthes	GENUS		Cestoda	Mészáros and Štolmann (1984)	1984
Paranoplocephala spp.	Microtus subterraneus	small intestine	Čergov Mts.	Paranoplocephala	Anoplocephalidae	Cyclophyllidea	Cestoda	Platyhelminthes	GENUS		Cestoda	Mészáros and Štolmann (1984)	1984
Anoplocephaloides dentata (Galli-Valerio, 1905)	Chionomys nivalis	small intestine / caecum	Vysoké Tatry	Anoplocephaloides	Anoplocephalidae	Cyclophyllidea	Cestoda	Platyhelminthes	SPECIES	https://www.gbif.org/species/4412785	Cestoda	Tenora (1955)	1955
Anoplocephaloides dentata (Galli-Valerio, 1905)	Chionomys nivalis	intestines	Vysoké Tatry	Anoplocephaloides	Anoplocephalidae	Cyclophyllidea	Cestoda	Platyhelminthes	SPECIES	https://www.gbif.org/species/4412785	Cestoda	Erhardová (1955a)	1955
Anoplocephaloides dentata (Galli-Valerio, 1905)	Microtus agrestis	intestines	Vysoké Tatry	Anoplocephaloides	Anoplocephalidae	Cyclophyllidea	Cestoda	Platyhelminthes	SPECIES	https://www.gbif.org/species/4412785	Cestoda	Erhardová (1955a)	1955
Anoplocephaloides dentata (Galli-Valerio, 1905)	Microtus agrestis	caecum	Vysoké Tatry	Anoplocephaloides	Anoplocephalidae	Cyclophyllidea	Cestoda	Platyhelminthes	SPECIES	https://www.gbif.org/species/4412785	Cestoda	Erhardová (1956)	1956
Anoplocephaloides dentata (Galli-Valerio, 1905)	Microtus agrestis	caecum	Vysoké Tatry	Anoplocephaloides	Anoplocephalidae	Cyclophyllidea	Cestoda	Platyhelminthes	SPECIES	https://www.gbif.org/species/4412785	Cestoda	Erhardová (1958)	1958
Anoplocephaloides dentata (Galli-Valerio, 1905)	Microtus arvalis	caecum	Domica	Anoplocephaloides	Anoplocephalidae	Cyclophyllidea	Cestoda	Platyhelminthes	SPECIES	https://www.gbif.org/species/4412785	Cestoda	Erhardová (1956)	1956
Anoplocephaloides dentata (Galli-Valerio, 1905)	Microtus subterraneus	caecum	Nízke Tatry	Anoplocephaloides	Anoplocephalidae	Cyclophyllidea	Cestoda	Platyhelminthes	SPECIES	https://www.gbif.org/species/4412785	Cestoda	Erhardová (1958)	1958
Anoplocephaloides dentata (Galli-Valerio, 1905)	Microtus tatricus	intestines	Vysoké Tatry	Anoplocephaloides	Anoplocephalidae	Cyclophyllidea	Cestoda	Platyhelminthes	SPECIES	https://www.gbif.org/species/4412785	Cestoda	Erhardová (1955a)	1955
Anoplocephaloides dentata (Galli-Valerio, 1905)	Myodes glareolus	intestines	Vysoké Tatry	Anoplocephaloides	Anoplocephalidae	Cyclophyllidea	Cestoda	Platyhelminthes	SPECIES	https://www.gbif.org/species/4412785	Cestoda	Erhardová (1955a)	1955
Anoplocephaloides dentata (Galli-Valerio, 1905)	Myodes glareolus	small intestine	Vysoké Tatry	Anoplocephaloides	Anoplocephalidae	Cyclophyllidea	Cestoda	Platyhelminthes	SPECIES	https://www.gbif.org/species/4412785	Cestoda	Erhardová (1958)	1958
Paranoplocephala omphalodes (Hermann, 1783)	Apodemus flavicollis	small intestine / large intestine	Eastern Slovakia	Paranoplocephala	Anoplocephalidae	Cyclophyllidea	Cestoda	Platyhelminthes	SPECIES	https://tapewormdb.uconn.edu/index.php/parasites/species_details/6364/0	Cestoda	Erhardová (1956)	1956
Paranoplocephala omphalodes (Hermann, 1783)	Apodemus flavicollis	intestines	Vysoké Tatry	Paranoplocephala	Anoplocephalidae	Cyclophyllidea	Cestoda	Platyhelminthes	SPECIES	https://tapewormdb.uconn.edu/index.php/parasites/species_details/6364/0	Cestoda	Mituch (1970)	1970
Paranoplocephala omphalodes (Hermann, 1783)	Apodemus flavicollis	intestines	PLA Poľana	Paranoplocephala	Anoplocephalidae	Cyclophyllidea	Cestoda	Platyhelminthes	SPECIES	https://tapewormdb.uconn.edu/index.php/parasites/species_details/6364/0	Cestoda	Mituch (1975)	1975
Paranoplocephala omphalodes (Hermann, 1783)	Apodemus sylvaticus	intestines	Vysoké Tatry	Paranoplocephala	Anoplocephalidae	Cyclophyllidea	Cestoda	Platyhelminthes	SPECIES	https://tapewormdb.uconn.edu/index.php/parasites/species_details/6364/0	Cestoda	Mituch (1970)	1970
Paranoplocephala omphalodes (Hermann, 1783)	Apodemus sylvaticus	intestines	PLA Poľana	Paranoplocephala	Anoplocephalidae	Cyclophyllidea	Cestoda	Platyhelminthes	SPECIES	https://tapewormdb.uconn.edu/index.php/parasites/species_details/6364/0	Cestoda	Mituch (1975)	1975
Paranoplocephala omphalodes (Hermann, 1783)	Microtus agrestis	intestines	Vysoké Tatry	Paranoplocephala	Anoplocephalidae	Cyclophyllidea	Cestoda	Platyhelminthes	SPECIES	https://tapewormdb.uconn.edu/index.php/parasites/species_details/6364/0	Cestoda	Erhardová (1955a)	1955
Paranoplocephala omphalodes (Hermann, 1783)	Microtus agrestis	intestines	Vysoké Tatry	Paranoplocephala	Anoplocephalidae	Cyclophyllidea	Cestoda	Platyhelminthes	SPECIES	https://tapewormdb.uconn.edu/index.php/parasites/species_details/6364/0	Cestoda	Mituch et al. (1987)	1987
Paranoplocephala omphalodes (Hermann, 1783)	Chionomys nivalis	small intestine / large intestine	Vysoké Tatry	Paranoplocephala	Anoplocephalidae	Cyclophyllidea	Cestoda	Platyhelminthes	SPECIES	https://tapewormdb.uconn.edu/index.php/parasites/species_details/6364/0	Cestoda	Tenora (1955)	1955
Paranoplocephala omphalodes (Hermann, 1783)	Chionomys nivalis	intestines	Vysoké Tatry	Paranoplocephala	Anoplocephalidae	Cyclophyllidea	Cestoda	Platyhelminthes	SPECIES	https://tapewormdb.uconn.edu/index.php/parasites/species_details/6364/0	Cestoda	Mituch (1970)	1970
Paranoplocephala omphalodes (Hermann, 1783)	Microtus arvalis	small intestine	Bratislava / Domica	Paranoplocephala	Anoplocephalidae	Cyclophyllidea	Cestoda	Platyhelminthes	SPECIES	https://tapewormdb.uconn.edu/index.php/parasites/species_details/6364/0	Cestoda	Erhardová (1956)	1956
Paranoplocephala omphalodes (Hermann, 1783)	Microtus arvalis	intestines	PLA Poľana	Paranoplocephala	Anoplocephalidae	Cyclophyllidea	Cestoda	Platyhelminthes	SPECIES	https://tapewormdb.uconn.edu/index.php/parasites/species_details/6364/0	Cestoda	Mituch (1975)	1975
Paranoplocephala omphalodes (Hermann, 1783)	Microtus arvalis	intestines	Vysoké Tatry	Paranoplocephala	Anoplocephalidae	Cyclophyllidea	Cestoda	Platyhelminthes	SPECIES	https://tapewormdb.uconn.edu/index.php/parasites/species_details/6364/0	Cestoda	Mituch et al. (1987)	1987
Paranoplocephala omphalodes (Hermann, 1783)	Rattus norvegicus	intestines	Vysoké Tatry	Paranoplocephala	Anoplocephalidae	Cyclophyllidea	Cestoda	Platyhelminthes	SPECIES	https://tapewormdb.uconn.edu/index.php/parasites/species_details/6364/0	Cestoda	Mituch (1970)	1970
Paranoplocephala omphalodes (Hermann, 1783)	Rattus norvegicus	intestines	PLA Poľana	Paranoplocephala	Anoplocephalidae	Cyclophyllidea	Cestoda	Platyhelminthes	SPECIES	https://tapewormdb.uconn.edu/index.php/parasites/species_details/6364/0	Cestoda	Mituch (1975)	1975
Paranoplocephala omphalodes (Hermann, 1783)	Myodes glareolus	intestines	Vysoké Tatry	Paranoplocephala	Anoplocephalidae	Cyclophyllidea	Cestoda	Platyhelminthes	SPECIES	https://tapewormdb.uconn.edu/index.php/parasites/species_details/6364/0	Cestoda	Erhardová (1955a)	1955
Paranoplocephala omphalodes (Hermann, 1783)	Myodes glareolus	small intestine	Vysoké Tatry	Paranoplocephala	Anoplocephalidae	Cyclophyllidea	Cestoda	Platyhelminthes	SPECIES	https://tapewormdb.uconn.edu/index.php/parasites/species_details/6364/0	Cestoda	Erhardová (1958)	1958
Paranoplocephala omphalodes (Hermann, 1783)	Myodes glareolus	intestines	Vysoké Tatry	Paranoplocephala	Anoplocephalidae	Cyclophyllidea	Cestoda	Platyhelminthes	SPECIES	https://tapewormdb.uconn.edu/index.php/parasites/species_details/6364/0	Cestoda	Mituch (1970)	1970
Paranoplocephala omphalodes (Hermann, 1783)	Myodes glareolus	intestines	PLA Poľana	Paranoplocephala	Anoplocephalidae	Cyclophyllidea	Cestoda	Platyhelminthes	SPECIES	https://tapewormdb.uconn.edu/index.php/parasites/species_details/6364/0	Cestoda	Mituch (1975)	1975
Paranoplocephala omphalodes (Hermann, 1783)	Myodes glareolus	intestines	Vysoké Tatry	Paranoplocephala	Anoplocephalidae	Cyclophyllidea	Cestoda	Platyhelminthes	SPECIES	https://tapewormdb.uconn.edu/index.php/parasites/species_details/6364/0	Cestoda	Mituch et al. (1987)	1987
Paranoplocephala omphalodes (Hermann, 1783)	Microtus subterraneus	intestines	Vysoké Tatry	Paranoplocephala	Anoplocephalidae	Cyclophyllidea	Cestoda	Platyhelminthes	SPECIES	https://tapewormdb.uconn.edu/index.php/parasites/species_details/6364/0	Cestoda	Mituch (1970)	1970
Paranoplocephala omphalodes (Hermann, 1783)	Microtus subterraneus	intestines	PLA Poľana	Paranoplocephala	Anoplocephalidae	Cyclophyllidea	Cestoda	Platyhelminthes	SPECIES	https://tapewormdb.uconn.edu/index.php/parasites/species_details/6364/0	Cestoda	Mituch (1975)	1975
Paranoplocephala omphalodes (Hermann, 1783)	Microtus subterraneus	intestines	Vysoké Tatry	Paranoplocephala	Anoplocephalidae	Cyclophyllidea	Cestoda	Platyhelminthes	SPECIES	https://tapewormdb.uconn.edu/index.php/parasites/species_details/6364/0	Cestoda	Mituch et al. (1987)	1987
Paranoplocephala omphalodes (Hermann, 1783)	Microtus tatricus	intestines	Vysoké Tatry	Paranoplocephala	Anoplocephalidae	Cyclophyllidea	Cestoda	Platyhelminthes	SPECIES	https://tapewormdb.uconn.edu/index.php/parasites/species_details/6364/0	Cestoda	Mituch et al. (1987)	1987
Anoplocephaloides dentata (Galli-Valerio, 1905)	Apodemus flavicollis	small intestine / caecum	Vysoké Tatry	Anoplocephaloides	Anoplocephalidae	Cyclophyllidea	Cestoda	Platyhelminthes	SPECIES	https://www.gbif.org/species/4412785	Cestoda	Mituch (1970)	1970
Anoplocephaloides dentata (Galli-Valerio, 1905)	Apodemus flavicollis	small intestine	Vysoké Tatry	Anoplocephaloides	Anoplocephalidae	Cyclophyllidea	Cestoda	Platyhelminthes	SPECIES	https://www.gbif.org/species/4412785	Cestoda	Mituch et al. (1987)	1987
Anoplocephaloides dentata (Galli-Valerio, 1905)	Microtus agrestis	small intestine / caecum	Roháčska dolina	Anoplocephaloides	Anoplocephalidae	Cyclophyllidea	Cestoda	Platyhelminthes	SPECIES	https://www.gbif.org/species/4412785	Cestoda	Tenora (1967)	1967
Anoplocephaloides dentata (Galli-Valerio, 1905)	Microtus agrestis	small intestine / caecum	Vysoké Tatry	Anoplocephaloides	Anoplocephalidae	Cyclophyllidea	Cestoda	Platyhelminthes	SPECIES	https://www.gbif.org/species/4412785	Cestoda	Mituch (1970)	1970
Anoplocephaloides dentata (Galli-Valerio, 1905)	Microtus agrestis	small intestine	Vysoké Tatry	Anoplocephaloides	Anoplocephalidae	Cyclophyllidea	Cestoda	Platyhelminthes	SPECIES	https://www.gbif.org/species/4412785	Cestoda	Mituch et al. (1987)	1987
Anoplocephaloides dentata (Galli-Valerio, 1905)	Chionomys nivalis	small intestine / caecum	Roháčska dolina	Anoplocephaloides	Anoplocephalidae	Cyclophyllidea	Cestoda	Platyhelminthes	SPECIES	https://www.gbif.org/species/4412785	Cestoda	Tenora (1967)	1967
Anoplocephaloides dentata (Galli-Valerio, 1905)	Chionomys nivalis	small intestine / caecum	Vysoké Tatry	Anoplocephaloides	Anoplocephalidae	Cyclophyllidea	Cestoda	Platyhelminthes	SPECIES	https://www.gbif.org/species/4412785	Cestoda	Mituch (1970)	1970
Anoplocephaloides dentata (Galli-Valerio, 1905)	Microtus arvalis	small intestine	Čergov Mts.	Anoplocephaloides	Anoplocephalidae	Cyclophyllidea	Cestoda	Platyhelminthes	SPECIES	https://www.gbif.org/species/4412785	Cestoda	Mészáros and Štolmann (1984)	1984
Anoplocephaloides dentata (Galli-Valerio, 1905)	Myodes glareolus	small intestine / caecum	Roháčska dolina	Anoplocephaloides	Anoplocephalidae	Cyclophyllidea	Cestoda	Platyhelminthes	SPECIES	https://www.gbif.org/species/4412785	Cestoda	Tenora (1967)	1967
Anoplocephaloides dentata (Galli-Valerio, 1905)	Myodes glareolus	small intestine	Vysoké Tatry	Anoplocephaloides	Anoplocephalidae	Cyclophyllidea	Cestoda	Platyhelminthes	SPECIES	https://www.gbif.org/species/4412785	Cestoda	Mituch et al. (1987)	1987
Anoplocephaloides dentata (Galli-Valerio, 1905)	Microtus subterraneus	small intestine / caecum	Roháčska dolina	Anoplocephaloides	Anoplocephalidae	Cyclophyllidea	Cestoda	Platyhelminthes	SPECIES	https://www.gbif.org/species/4412785	Cestoda	Tenora (1967)	1967
Anoplocephaloides dentata (Galli-Valerio, 1905)	Microtus subterraneus	small intestine / caecum	Vysoké Tatry	Anoplocephaloides	Anoplocephalidae	Cyclophyllidea	Cestoda	Platyhelminthes	SPECIES	https://www.gbif.org/species/4412785	Cestoda	Mituch (1970)	1970
Anoplocephaloides dentata (Galli-Valerio, 1905)	Microtus subterraneus	caecum	PLA Poľana	Anoplocephaloides	Anoplocephalidae	Cyclophyllidea	Cestoda	Platyhelminthes	SPECIES	https://www.gbif.org/species/4412785	Cestoda	Mituch (1975)	1975
Anoplocephaloides dentata (Galli-Valerio, 1905)	Microtus subterraneus	small intestine	Vysoké Tatry	Anoplocephaloides	Anoplocephalidae	Cyclophyllidea	Cestoda	Platyhelminthes	SPECIES	https://www.gbif.org/species/4412785	Cestoda	Mituch et al. (1987)	1987
Anoplocephaloides dentata (Galli-Valerio, 1905)	Microtus subterraneus	small intestine	Čergov Mts.	Anoplocephaloides	Anoplocephalidae	Cyclophyllidea	Cestoda	Platyhelminthes	SPECIES	https://www.gbif.org/species/4412785	Cestoda	Mészáros and Štolmann (1984)	1984
Anoplocephaloides dentata (Galli-Valerio, 1905)	Microtus tatricus	small intestine / caecum	Roháčska dolina	Anoplocephaloides	Anoplocephalidae	Cyclophyllidea	Cestoda	Platyhelminthes	SPECIES	https://www.gbif.org/species/4412785	Cestoda	Tenora (1967)	1967
Anoplocephaloides dentata (Galli-Valerio, 1905)	Microtus tatricus	small intestine	Vysoké Tatry	Anoplocephaloides	Anoplocephalidae	Cyclophyllidea	Cestoda	Platyhelminthes	SPECIES	https://www.gbif.org/species/4412785	Cestoda	Mituch et al. (1987)	1987
Paranoplocephala spp.	Marmota marmota	small intestine	Vysoké Tatry	Paranoplocephala	Anoplocephalidae	Cyclophyllidea	Cestoda	Platyhelminthes	GENUS		Cestoda	Mituch et al. (1987)	1987
Paranoplocephala microti (Hansen, 1947)	Myodes glareolus	small intestine	Košice / Domica	Paranoplocephala	Anoplocephalidae	Cyclophyllidea	Cestoda	Platyhelminthes	SPECIES	https://tapewormdb.uconn.edu/index.php/parasites/species_details/6361/0	Cestoda	Erhardová (1956)	1956
Paranoplocephala microti (Hansen, 1947)	Microtus arvalis	small intestine	Domica	Paranoplocephala	Anoplocephalidae	Cyclophyllidea	Cestoda	Platyhelminthes	SPECIES	https://tapewormdb.uconn.edu/index.php/parasites/species_details/6361/0	Cestoda	Erhardová (1956)	1956
Paranoplocephala macrocephala (Douthitt, 1915)	Apodemus flavicollis	small intestine	PLA Poľana	Paranoplocephala	Anoplocephalidae	Cyclophyllidea	Cestoda	Platyhelminthes	SPECIES	https://tapewormdb.uconn.edu/index.php/parasites/species_details/6359/0	Cestoda	Tenora (1963)	1963
Paranoplocephala macrocephala (Douthitt, 1915)	Apodemus flavicollis	small intestine	Roháčska dolina	Paranoplocephala	Anoplocephalidae	Cyclophyllidea	Cestoda	Platyhelminthes	SPECIES	https://tapewormdb.uconn.edu/index.php/parasites/species_details/6359/0	Cestoda	Tenora (1967)	1967
Paranoplocephala macrocephala (Douthitt, 1915)	Apodemus flavicollis	small intestine	Vysoké Tatry	Paranoplocephala	Anoplocephalidae	Cyclophyllidea	Cestoda	Platyhelminthes	SPECIES	https://tapewormdb.uconn.edu/index.php/parasites/species_details/6359/0	Cestoda	Mituch (1970)	1970
Paranoplocephala macrocephala (Douthitt, 1915)	Apodemus flavicollis	small intestine	PLA Poľana	Paranoplocephala	Anoplocephalidae	Cyclophyllidea	Cestoda	Platyhelminthes	SPECIES	https://tapewormdb.uconn.edu/index.php/parasites/species_details/6359/0	Cestoda	Mituch (1975)	1975
Paranoplocephala macrocephala (Douthitt, 1915)	Apodemus sylvaticus	small intestine	Vysoké Tatry	Paranoplocephala	Anoplocephalidae	Cyclophyllidea	Cestoda	Platyhelminthes	SPECIES	https://tapewormdb.uconn.edu/index.php/parasites/species_details/6359/0	Cestoda	Mituch (1970)	1970
Paranoplocephala macrocephala (Douthitt, 1915)	Apodemus sylvaticus	small intestine	PLA Poľana	Paranoplocephala	Anoplocephalidae	Cyclophyllidea	Cestoda	Platyhelminthes	SPECIES	https://tapewormdb.uconn.edu/index.php/parasites/species_details/6359/0	Cestoda	Mituch (1975)	1975
Paranoplocephala macrocephala (Douthitt, 1915)	Microtus agrestis	small intestine	Roháčska dolina	Paranoplocephala	Anoplocephalidae	Cyclophyllidea	Cestoda	Platyhelminthes	SPECIES	https://tapewormdb.uconn.edu/index.php/parasites/species_details/6359/0	Cestoda	Tenora (1967)	1967
Paranoplocephala macrocephala (Douthitt, 1915)	Microtus agrestis	small intestine	Vysoké Tatry	Paranoplocephala	Anoplocephalidae	Cyclophyllidea	Cestoda	Platyhelminthes	SPECIES	https://tapewormdb.uconn.edu/index.php/parasites/species_details/6359/0	Cestoda	Mituch (1970)	1970
Paranoplocephala macrocephala (Douthitt, 1915)	Microtus agrestis	small intestine	PLA Poľana	Paranoplocephala	Anoplocephalidae	Cyclophyllidea	Cestoda	Platyhelminthes	SPECIES	https://tapewormdb.uconn.edu/index.php/parasites/species_details/6359/0	Cestoda	Mituch (1975)	1975
Paranoplocephala macrocephala (Douthitt, 1915)	Chionomys nivalis	small intestine	Roháčska dolina	Paranoplocephala	Anoplocephalidae	Cyclophyllidea	Cestoda	Platyhelminthes	SPECIES	https://tapewormdb.uconn.edu/index.php/parasites/species_details/6359/0	Cestoda	Tenora (1967)	1967
Paranoplocephala macrocephala (Douthitt, 1915)	Chionomys nivalis	small intestine	Vysoké Tatry	Paranoplocephala	Anoplocephalidae	Cyclophyllidea	Cestoda	Platyhelminthes	SPECIES	https://tapewormdb.uconn.edu/index.php/parasites/species_details/6359/0	Cestoda	Mituch (1970)	1970
Paranoplocephala macrocephala (Douthitt, 1915)	Microtus arvalis	small intestine	Vysoké Tatry	Paranoplocephala	Anoplocephalidae	Cyclophyllidea	Cestoda	Platyhelminthes	SPECIES	https://tapewormdb.uconn.edu/index.php/parasites/species_details/6359/0	Cestoda	Mituch (1970)	1970
Paranoplocephala macrocephala (Douthitt, 1915)	Microtus arvalis	small intestine	PLA Poľana	Paranoplocephala	Anoplocephalidae	Cyclophyllidea	Cestoda	Platyhelminthes	SPECIES	https://tapewormdb.uconn.edu/index.php/parasites/species_details/6359/0	Cestoda	Mituch (1975)	1975
Paranoplocephala macrocephala (Douthitt, 1915)	Microtus oeconomus	small intestine	Gabčíkovo	Paranoplocephala	Anoplocephalidae	Cyclophyllidea	Cestoda	Platyhelminthes	SPECIES	https://tapewormdb.uconn.edu/index.php/parasites/species_details/6359/0	Cestoda	Erhardová (1956)	1956
Paranoplocephala macrocephala (Douthitt, 1915)	Microtus oeconomus	small intestine	Gabčíkovo / Veľký Meder	Paranoplocephala	Anoplocephalidae	Cyclophyllidea	Cestoda	Platyhelminthes	SPECIES	https://tapewormdb.uconn.edu/index.php/parasites/species_details/6359/0	Cestoda	Erhardová (1958)	1958
Paranoplocephala macrocephala (Douthitt, 1915)	Mus musculus	small intestine	Vysoké Tatry	Paranoplocephala	Anoplocephalidae	Cyclophyllidea	Cestoda	Platyhelminthes	SPECIES	https://tapewormdb.uconn.edu/index.php/parasites/species_details/6359/0	Cestoda	Mituch (1970)	1970
Paranoplocephala macrocephala (Douthitt, 1915)	Mus musculus	small intestine	PLA Poľana	Paranoplocephala	Anoplocephalidae	Cyclophyllidea	Cestoda	Platyhelminthes	SPECIES	https://tapewormdb.uconn.edu/index.php/parasites/species_details/6359/0	Cestoda	Mituch (1975)	1975
Paranoplocephala macrocephala (Douthitt, 1915)	Myodes glareolus	small intestine	Roháčska dolina	Paranoplocephala	Anoplocephalidae	Cyclophyllidea	Cestoda	Platyhelminthes	SPECIES	https://tapewormdb.uconn.edu/index.php/parasites/species_details/6359/0	Cestoda	Tenora (1967)	1967
Paranoplocephala macrocephala (Douthitt, 1915)	Myodes glareolus	small intestine	Vysoké Tatry	Paranoplocephala	Anoplocephalidae	Cyclophyllidea	Cestoda	Platyhelminthes	SPECIES	https://tapewormdb.uconn.edu/index.php/parasites/species_details/6359/0	Cestoda	Mituch (1970)	1970
Paranoplocephala macrocephala (Douthitt, 1915)	Myodes glareolus	small intestine	PLA Poľana	Paranoplocephala	Anoplocephalidae	Cyclophyllidea	Cestoda	Platyhelminthes	SPECIES	https://tapewormdb.uconn.edu/index.php/parasites/species_details/6359/0	Cestoda	Mituch (1975)	1975
Paranoplocephala macrocephala (Douthitt, 1915)	Microtus subterraneus	small intestine	Roháčska dolina	Paranoplocephala	Anoplocephalidae	Cyclophyllidea	Cestoda	Platyhelminthes	SPECIES	https://tapewormdb.uconn.edu/index.php/parasites/species_details/6359/0	Cestoda	Tenora (1967)	1967
Paranoplocephala macrocephala (Douthitt, 1915)	Microtus subterraneus	small intestine	Vysoké Tatry	Paranoplocephala	Anoplocephalidae	Cyclophyllidea	Cestoda	Platyhelminthes	SPECIES	https://tapewormdb.uconn.edu/index.php/parasites/species_details/6359/0	Cestoda	Mituch (1970)	1970
Paranoplocephala macrocephala (Douthitt, 1915)	Microtus subterraneus	small intestine	PLA Poľana	Paranoplocephala	Anoplocephalidae	Cyclophyllidea	Cestoda	Platyhelminthes	SPECIES	https://tapewormdb.uconn.edu/index.php/parasites/species_details/6359/0	Cestoda	Mituch (1975)	1975
Paranoplocephala macrocephala (Douthitt, 1915)	Microtus tatricus	small intestine	Roháčska dolina	Paranoplocephala	Anoplocephalidae	Cyclophyllidea	Cestoda	Platyhelminthes	SPECIES	https://tapewormdb.uconn.edu/index.php/parasites/species_details/6359/0	Cestoda	Tenora (1967)	1967
Paranoplocephala macrocephala (Douthitt, 1915)	Microtus tatricus	small intestine	Vysoké Tatry	Paranoplocephala	Anoplocephalidae	Cyclophyllidea	Cestoda	Platyhelminthes	SPECIES	https://tapewormdb.uconn.edu/index.php/parasites/species_details/6359/0	Cestoda	Mituch (1970)	1970
Paranoplocephala macrocephala (Douthitt, 1915)	Arvicola amphibius	small intestine	Roháčska dolina	Paranoplocephala	Anoplocephalidae	Cyclophyllidea	Cestoda	Platyhelminthes	SPECIES	https://tapewormdb.uconn.edu/index.php/parasites/species_details/6359/0	Cestoda	Tenora (1967)	1967
Ctenotaenia marmotae (Frölich, 1802)	Marmota marmota	small intestine	Vysoké Tatry	Ctenotaenia	Anoplocephalidae	Cyclophyllidea	Cestoda	Platyhelminthes	SPECIES	https://tapewormdb.uconn.edu/index.php/parasites/species_details/6259/0	Cestoda	Tenora (1961)	1961
Catenotaenia dendritica (Goeze, 1782)	Sciurus vulgaris	small intestine	Vysoké Tatry	Catenotaenia	Catenotaeniidae	Cyclophyllidea	Cestoda	Platyhelminthes	SPECIES	https://tapewormdb.uconn.edu/index.php/parasites/species_details/7293/0	Cestoda	Mituch (1970)	1970
Catenotaenia dendritica (Goeze, 1782)	Sciurus vulgaris	small intestine	PLA Poľana	Catenotaenia	Catenotaeniidae	Cyclophyllidea	Cestoda	Platyhelminthes	SPECIES	https://tapewormdb.uconn.edu/index.php/parasites/species_details/7293/0	Cestoda	Mituch (1975)	1975
Catenotaenia dendritica (Goeze, 1782)	Sciurus vulgaris	small intestine	Vysoké Tatry	Catenotaenia	Catenotaeniidae	Cyclophyllidea	Cestoda	Platyhelminthes	SPECIES	https://tapewormdb.uconn.edu/index.php/parasites/species_details/7293/0	Cestoda	Mituch et al. (1987)	1987
Catenotaenia pusilla (Goeze, 1782)	Apodemus flavicollis	small intestine	Eastern Slovakia / South Slovakia	Catenotaenia	Catenotaeniidae	Cyclophyllidea	Cestoda	Platyhelminthes	SPECIES	https://tapewormdb.uconn.edu/index.php/parasites/species_details/7287/0	Cestoda	Erhardová (1956)	1956
Catenotaenia pusilla (Goeze, 1782)	Apodemus flavicollis	intestines	Vysoké Tatry	Catenotaenia	Catenotaeniidae	Cyclophyllidea	Cestoda	Platyhelminthes	SPECIES	https://tapewormdb.uconn.edu/index.php/parasites/species_details/7287/0	Cestoda	Mituch (1970)	1970
Catenotaenia pusilla (Goeze, 1782)	Apodemus flavicollis	intestines	PLA Poľana	Catenotaenia	Catenotaeniidae	Cyclophyllidea	Cestoda	Platyhelminthes	SPECIES	https://tapewormdb.uconn.edu/index.php/parasites/species_details/7287/0	Cestoda	Mituch (1975)	1975
Catenotaenia pusilla (Goeze, 1782)	Apodemus agrarius	small intestine	Eastern Slovakia	Catenotaenia	Catenotaeniidae	Cyclophyllidea	Cestoda	Platyhelminthes	SPECIES	https://tapewormdb.uconn.edu/index.php/parasites/species_details/7287/0	Cestoda	Erhardová (1956)	1956
Catenotaenia pusilla (Goeze, 1782)	Apodemus agrarius	small intestine	Kráľovský Chlmec	Catenotaenia	Catenotaeniidae	Cyclophyllidea	Cestoda	Platyhelminthes	SPECIES	https://tapewormdb.uconn.edu/index.php/parasites/species_details/7287/0	Cestoda	Erhardová (1958)	1958
Catenotaenia pusilla (Goeze, 1782)	Apodemus sylvaticus	small intestine	Rožňava	Catenotaenia	Catenotaeniidae	Cyclophyllidea	Cestoda	Platyhelminthes	SPECIES	https://tapewormdb.uconn.edu/index.php/parasites/species_details/7287/0	Cestoda	Erhardová (1956)	1956
Catenotaenia pusilla (Goeze, 1782)	Apodemus sylvaticus	intestines	PLA Poľana	Catenotaenia	Catenotaeniidae	Cyclophyllidea	Cestoda	Platyhelminthes	SPECIES	https://tapewormdb.uconn.edu/index.php/parasites/species_details/7287/0	Cestoda	Mituch (1975)	1975
Catenotaenia pusilla (Goeze, 1782)	Chionomys nivalis	small intestine	Vysoké Tatry	Catenotaenia	Catenotaeniidae	Cyclophyllidea	Cestoda	Platyhelminthes	SPECIES	https://tapewormdb.uconn.edu/index.php/parasites/species_details/7287/0	Cestoda	Erhardová (1955a)	1955
Catenotaenia pusilla (Goeze, 1782)	Microtus agrestis	small intestine	Vysoké Tatry	Catenotaenia	Catenotaeniidae	Cyclophyllidea	Cestoda	Platyhelminthes	SPECIES	https://tapewormdb.uconn.edu/index.php/parasites/species_details/7287/0	Cestoda	Erhardová (1955a)	1955
Catenotaenia pusilla (Goeze, 1782)	Microtus agrestis	intestines	Vysoké Tatry	Catenotaenia	Catenotaeniidae	Cyclophyllidea	Cestoda	Platyhelminthes	SPECIES	https://tapewormdb.uconn.edu/index.php/parasites/species_details/7287/0	Cestoda	Mituch (1970)	1970
Catenotaenia pusilla (Goeze, 1782)	Microtus agrestis	intestines	PLA Poľana	Catenotaenia	Catenotaeniidae	Cyclophyllidea	Cestoda	Platyhelminthes	SPECIES	https://tapewormdb.uconn.edu/index.php/parasites/species_details/7287/0	Cestoda	Mituch (1975)	1975
Catenotaenia pusilla (Goeze, 1782)	Microtus arvalis	intestines	Vysoké Tatry	Catenotaenia	Catenotaeniidae	Cyclophyllidea	Cestoda	Platyhelminthes	SPECIES	https://tapewormdb.uconn.edu/index.php/parasites/species_details/7287/0	Cestoda	Mituch (1970)	1970
Catenotaenia pusilla (Goeze, 1782)	Microtus arvalis	intestines	PLA Poľana	Catenotaenia	Catenotaeniidae	Cyclophyllidea	Cestoda	Platyhelminthes	SPECIES	https://tapewormdb.uconn.edu/index.php/parasites/species_details/7287/0	Cestoda	Mituch (1975)	1975
Catenotaenia pusilla (Goeze, 1782)	Mus musculus	small intestine	Rožňava / Bratislava / Gabčíkovo	Catenotaenia	Catenotaeniidae	Cyclophyllidea	Cestoda	Platyhelminthes	SPECIES	https://tapewormdb.uconn.edu/index.php/parasites/species_details/7287/0	Cestoda	Erhardová (1956)	1956
Catenotaenia pusilla (Goeze, 1782)	Mus musculus	intestines	Vysoké Tatry	Catenotaenia	Catenotaeniidae	Cyclophyllidea	Cestoda	Platyhelminthes	SPECIES	https://tapewormdb.uconn.edu/index.php/parasites/species_details/7287/0	Cestoda	Mituch (1970)	1970
Catenotaenia pusilla (Goeze, 1782)	Mus musculus	intestines	PLA Poľana	Catenotaenia	Catenotaeniidae	Cyclophyllidea	Cestoda	Platyhelminthes	SPECIES	https://tapewormdb.uconn.edu/index.php/parasites/species_details/7287/0	Cestoda	Mituch (1975)	1975
Catenotaenia pusilla (Goeze, 1782)	Rattus norvegicus	intestines	Vysoké Tatry	Catenotaenia	Catenotaeniidae	Cyclophyllidea	Cestoda	Platyhelminthes	SPECIES	https://tapewormdb.uconn.edu/index.php/parasites/species_details/7287/0	Cestoda	Mituch (1970)	1970
Catenotaenia pusilla (Goeze, 1782)	Rattus norvegicus	intestines	PLA Poľana	Catenotaenia	Catenotaeniidae	Cyclophyllidea	Cestoda	Platyhelminthes	SPECIES	https://tapewormdb.uconn.edu/index.php/parasites/species_details/7287/0	Cestoda	Mituch (1975)	1975
Catenotaenia pusilla (Goeze, 1782)	Myodes glareolus	small intestine	Vysoké Tatry	Catenotaenia	Catenotaeniidae	Cyclophyllidea	Cestoda	Platyhelminthes	SPECIES	https://tapewormdb.uconn.edu/index.php/parasites/species_details/7287/0	Cestoda	Erhardová (1955a)	1955
Catenotaenia pusilla (Goeze, 1782)	Myodes glareolus	small intestine	Bratislava/ Košice	Catenotaenia	Catenotaeniidae	Cyclophyllidea	Cestoda	Platyhelminthes	SPECIES	https://tapewormdb.uconn.edu/index.php/parasites/species_details/7287/0	Cestoda	Erhardová (1956)	1956
Catenotaenia pusilla (Goeze, 1782)	Myodes glareolus	intestines	Vysoké Tatry	Catenotaenia	Catenotaeniidae	Cyclophyllidea	Cestoda	Platyhelminthes	SPECIES	https://tapewormdb.uconn.edu/index.php/parasites/species_details/7287/0	Cestoda	Mituch (1970)	1970
Catenotaenia pusilla (Goeze, 1782)	Myodes glareolus	intestines	PLA Poľana	Catenotaenia	Catenotaeniidae	Cyclophyllidea	Cestoda	Platyhelminthes	SPECIES	https://tapewormdb.uconn.edu/index.php/parasites/species_details/7287/0	Cestoda	Mituch (1975)	1975
Catenotaenia pusilla (Goeze, 1782)	Microtus subterraneus	small intestine	Nízke Tatry	Catenotaenia	Catenotaeniidae	Cyclophyllidea	Cestoda	Platyhelminthes	SPECIES	https://tapewormdb.uconn.edu/index.php/parasites/species_details/7287/0	Cestoda	Erhardová (1958)	1958
Catenotaenia pusilla (Goeze, 1782)	Microtus tatricus	small intestine	Vysoké Tatry	Catenotaenia	Catenotaeniidae	Cyclophyllidea	Cestoda	Platyhelminthes	SPECIES	https://tapewormdb.uconn.edu/index.php/parasites/species_details/7287/0	Cestoda	Erhardová (1955a)	1955
Catenotaenia henttoneni Haukisalmi & Tenora, 1993	Apodemus flavicollis	intestines	Domica	Catenotaenia	Catenotaeniidae	Cyclophyllidea	Cestoda	Platyhelminthes	SPECIES	https://tapewormdb.uconn.edu/index.php/parasites/species_details/370/0	Cestoda	Tenora (1963)	1963
Catenotaenia henttoneni Haukisalmi & Tenora, 1993	Apodemus flavicollis	intestines	Vysoké Tatry	Catenotaenia	Catenotaeniidae	Cyclophyllidea	Cestoda	Platyhelminthes	SPECIES	https://tapewormdb.uconn.edu/index.php/parasites/species_details/370/0	Cestoda	Mituch (1970)	1970
Catenotaenia henttoneni Haukisalmi & Tenora, 1993	Apodemus sylvaticus	intestines	Vysoké Tatry	Catenotaenia	Catenotaeniidae	Cyclophyllidea	Cestoda	Platyhelminthes	SPECIES	https://tapewormdb.uconn.edu/index.php/parasites/species_details/370/0	Cestoda	Mituch (1970)	1970
Catenotaenia henttoneni Haukisalmi & Tenora, 1993	Microtus agrestis	small intestine	Roháčska dolina	Catenotaenia	Catenotaeniidae	Cyclophyllidea	Cestoda	Platyhelminthes	SPECIES	https://tapewormdb.uconn.edu/index.php/parasites/species_details/370/0	Cestoda	Tenora (1967)	1967
Catenotaenia henttoneni Haukisalmi & Tenora, 1993	Microtus agrestis	intestines	Vysoké Tatry	Catenotaenia	Catenotaeniidae	Cyclophyllidea	Cestoda	Platyhelminthes	SPECIES	https://tapewormdb.uconn.edu/index.php/parasites/species_details/370/0	Cestoda	Mituch (1970)	1970
Catenotaenia henttoneni Haukisalmi & Tenora, 1993	Microtus agrestis	intestines	Vysoké Tatry	Catenotaenia	Catenotaeniidae	Cyclophyllidea	Cestoda	Platyhelminthes	SPECIES	https://tapewormdb.uconn.edu/index.php/parasites/species_details/370/0	Cestoda	Mituch et al. (1987)	1987
Catenotaenia henttoneni Haukisalmi & Tenora, 1993	Chionomys nivalis	small intestine	Roháčska dolina	Catenotaenia	Catenotaeniidae	Cyclophyllidea	Cestoda	Platyhelminthes	SPECIES	https://tapewormdb.uconn.edu/index.php/parasites/species_details/370/0	Cestoda	Tenora (1967)	1967
Catenotaenia henttoneni Haukisalmi & Tenora, 1993	Chionomys nivalis	intestines	Vysoké Tatry	Catenotaenia	Catenotaeniidae	Cyclophyllidea	Cestoda	Platyhelminthes	SPECIES	https://tapewormdb.uconn.edu/index.php/parasites/species_details/370/0	Cestoda	Mituch (1970)	1970
Catenotaenia henttoneni Haukisalmi & Tenora, 1993	Mus musculus	intestines	Vysoké Tatry	Catenotaenia	Catenotaeniidae	Cyclophyllidea	Cestoda	Platyhelminthes	SPECIES	https://tapewormdb.uconn.edu/index.php/parasites/species_details/370/0	Cestoda	Mituch (1970)	1970
Catenotaenia henttoneni Haukisalmi & Tenora, 1993	Microtus arvalis	intestines	Vysoké Tatry	Catenotaenia	Catenotaeniidae	Cyclophyllidea	Cestoda	Platyhelminthes	SPECIES	https://tapewormdb.uconn.edu/index.php/parasites/species_details/370/0	Cestoda	Mituch (1970)	1970
Catenotaenia henttoneni Haukisalmi & Tenora, 1993	Microtus arvalis	intestines	Vysoké Tatry	Catenotaenia	Catenotaeniidae	Cyclophyllidea	Cestoda	Platyhelminthes	SPECIES	https://tapewormdb.uconn.edu/index.php/parasites/species_details/370/0	Cestoda	Mituch et al. (1987)	1987
Catenotaenia henttoneni Haukisalmi & Tenora, 1993	Myodes glareolus	small intestine	Roháčska dolina	Catenotaenia	Catenotaeniidae	Cyclophyllidea	Cestoda	Platyhelminthes	SPECIES	https://tapewormdb.uconn.edu/index.php/parasites/species_details/370/0	Cestoda	Tenora (1967)	1967
Catenotaenia henttoneni Haukisalmi & Tenora, 1993	Myodes glareolus	intestines	Vysoké Tatry	Catenotaenia	Catenotaeniidae	Cyclophyllidea	Cestoda	Platyhelminthes	SPECIES	https://tapewormdb.uconn.edu/index.php/parasites/species_details/370/0	Cestoda	Mituch (1970)	1970
Catenotaenia henttoneni Haukisalmi & Tenora, 1993	Myodes glareolus	intestines	Vysoké Tatry	Catenotaenia	Catenotaeniidae	Cyclophyllidea	Cestoda	Platyhelminthes	SPECIES	https://tapewormdb.uconn.edu/index.php/parasites/species_details/370/0	Cestoda	Mituch et al. (1987)	1987
Catenotaenia henttoneni Haukisalmi & Tenora, 1993	Myodes glareolus	intestines	Čergov Mts.	Catenotaenia	Catenotaeniidae	Cyclophyllidea	Cestoda	Platyhelminthes	SPECIES	https://tapewormdb.uconn.edu/index.php/parasites/species_details/370/0	Cestoda	Mészáros and Štolmann (1984)	1984
Catenotaenia henttoneni Haukisalmi & Tenora, 1993	Microtus subterraneus	small intestine	Roháčska dolina	Catenotaenia	Catenotaeniidae	Cyclophyllidea	Cestoda	Platyhelminthes	SPECIES	https://tapewormdb.uconn.edu/index.php/parasites/species_details/370/0	Cestoda	Tenora (1967)	1967
Catenotaenia henttoneni Haukisalmi & Tenora, 1993	Microtus subterraneus	intestines	Vysoké Tatry	Catenotaenia	Catenotaeniidae	Cyclophyllidea	Cestoda	Platyhelminthes	SPECIES	https://tapewormdb.uconn.edu/index.php/parasites/species_details/370/0	Cestoda	Mituch (1970)	1970
Catenotaenia henttoneni Haukisalmi & Tenora, 1993	Microtus subterraneus	intestines	PLA Poľana	Catenotaenia	Catenotaeniidae	Cyclophyllidea	Cestoda	Platyhelminthes	SPECIES	https://tapewormdb.uconn.edu/index.php/parasites/species_details/370/0	Cestoda	Mituch (1975)	1975
Catenotaenia henttoneni Haukisalmi & Tenora, 1993	Microtus tatricus	small intestine	Roháčska dolina	Catenotaenia	Catenotaeniidae	Cyclophyllidea	Cestoda	Platyhelminthes	SPECIES	https://tapewormdb.uconn.edu/index.php/parasites/species_details/370/0	Cestoda	Tenora (1967)	1967
Catenotaenia henttoneni Haukisalmi & Tenora, 1993	Microtus tatricus	intestines	Vysoké Tatry	Catenotaenia	Catenotaeniidae	Cyclophyllidea	Cestoda	Platyhelminthes	SPECIES	https://tapewormdb.uconn.edu/index.php/parasites/species_details/370/0	Cestoda	Mituch (1970)	1970
Catenotaenia henttoneni Haukisalmi & Tenora, 1993	Microtus tatricus	intestines	Vysoké Tatry	Catenotaenia	Catenotaeniidae	Cyclophyllidea	Cestoda	Platyhelminthes	SPECIES	https://tapewormdb.uconn.edu/index.php/parasites/species_details/370/0	Cestoda	Mituch et al. (1987)	1987
Echinococcus multilocularis Leuckart, 1863	Ondatra zibethicus	liver	Prešov	Echinococcus	Taeniidae	Cyclophyllidea	Cestoda	Platyhelminthes	SPECIES	https://tapewormdb.uconn.edu/index.php/parasites/species_details/9417/0	Cestoda	Miterpáková et al. (2006)	2006
Mesocestoides spp.	Myodes glareolus		Čergov Mts.	Mesocestoides	Mesocestoididae	Cyclophyllidea	Cestoda	Platyhelminthes	GENUS		Cestoda	Mészáros and Štolmann (1984)	1984
Mesocestoides spp.	Apodemus agrarius		Rozhanovce	Mesocestoides	Mesocestoididae	Cyclophyllidea	Cestoda	Platyhelminthes	GENUS		Cestoda	Ondríková et al. (2010)	2010
Mesocestoides spp.	Apodemus flavicollis		Rozhanovce	Mesocestoides	Mesocestoididae	Cyclophyllidea	Cestoda	Platyhelminthes	GENUS		Cestoda	Ondríková et al. (2010)	2010
Cladotaenia cylindracea (Bloch, 1782)	Myodes glareolus	liver	Vysoké Tatry	Cladotaenia	Paruterinidae	Cyclophyllidea	Cestoda	Platyhelminthes	SPECIES	https://www.gbif.org/species/7011598	Cestoda	Mituch (1970)	1970
Cladotaenia cylindracea (Bloch, 1782)	Myodes glareolus	liver	PLA Poľana	Cladotaenia	Paruterinidae	Cyclophyllidea	Cestoda	Platyhelminthes	SPECIES	https://www.gbif.org/species/7011598	Cestoda	Mituch (1975)	1975
Cladotaenia cylindracea (Bloch, 1782)	Myodes glareolus	liver	TANAP	Cladotaenia	Paruterinidae	Cyclophyllidea	Cestoda	Platyhelminthes	SPECIES	https://www.gbif.org/species/7011598	Cestoda	Mituch et al. (1987)	1987
Cladotaenia cylindracea (Bloch, 1782)	Apodemus flavicollis	liver	PLA Poľana	Cladotaenia	Paruterinidae	Cyclophyllidea	Cestoda	Platyhelminthes	SPECIES	https://www.gbif.org/species/7011598	Cestoda	Mituch (1975)	1975
Taenia pisiformis (Bloch, 1780)	Apodemus flavicollis	liver / mesenterium	Sklené Teplice / Košice	Taenia	Taeniidae	Cyclophyllidea	Cestoda	Platyhelminthes	SPECIES	https://tapewormdb.uconn.edu/index.php/parasites/species_details/9286/0	Cestoda	Erhardová (1956)	1956
Taenia pisiformis (Bloch, 1780)	Apodemus flavicollis	liver / mesenterium / body cavity	Vysoké Tatry	Taenia	Taeniidae	Cyclophyllidea	Cestoda	Platyhelminthes	SPECIES	https://tapewormdb.uconn.edu/index.php/parasites/species_details/9286/0	Cestoda	Mituch (1970)	1970
Taenia pisiformis (Bloch, 1780)	Apodemus sylvaticus	liver / mesenterium / body cavity	Vysoké Tatry	Taenia	Taeniidae	Cyclophyllidea	Cestoda	Platyhelminthes	SPECIES	https://tapewormdb.uconn.edu/index.php/parasites/species_details/9286/0	Cestoda	Mituch (1970)	1970
Taenia pisiformis (Bloch, 1780)	Mus musculus	liver / mesenterium / body cavity	Vysoké Tatry	Taenia	Taeniidae	Cyclophyllidea	Cestoda	Platyhelminthes	SPECIES	https://tapewormdb.uconn.edu/index.php/parasites/species_details/9286/0	Cestoda	Mituch (1970)	1970
Taenia pisiformis (Bloch, 1780)	Myodes glareolus	liver	Sklené Teplice / Košice	Taenia	Taeniidae	Cyclophyllidea	Cestoda	Platyhelminthes	SPECIES	https://tapewormdb.uconn.edu/index.php/parasites/species_details/9286/0	Cestoda	Erhardová (1956)	1956
Taenia pisiformis (Bloch, 1780)	Myodes glareolus	liver	Roháčska dolina	Taenia	Taeniidae	Cyclophyllidea	Cestoda	Platyhelminthes	SPECIES	https://tapewormdb.uconn.edu/index.php/parasites/species_details/9286/0	Cestoda	Tenora (1967)	1967
Taenia pisiformis (Bloch, 1780)	Myodes glareolus	liver / mesenterium / body cavity	Vysoké Tatry	Taenia	Taeniidae	Cyclophyllidea	Cestoda	Platyhelminthes	SPECIES	https://tapewormdb.uconn.edu/index.php/parasites/species_details/9286/0	Cestoda	Mituch (1970)	1970
Taenia pisiformis (Bloch, 1780)	Myodes glareolus	body cavity	PLA Poľana	Taenia	Taeniidae	Cyclophyllidea	Cestoda	Platyhelminthes	SPECIES	https://tapewormdb.uconn.edu/index.php/parasites/species_details/9286/0	Cestoda	Mituch (1975)	1975
Taenia crassiceps (Zeder, 1800)	Apodemus flavicollis	body cavity	Vysoké Tatry	Taenia	Taeniidae	Cyclophyllidea	Cestoda	Platyhelminthes	SPECIES	https://tapewormdb.uconn.edu/index.php/parasites/species_details/9262/0	Cestoda	Tenora (1963)	1963
Taenia crassiceps (Zeder, 1800)	Apodemus flavicollis	subcutaneous tissue / body cavity	Roháčska dolina	Taenia	Taeniidae	Cyclophyllidea	Cestoda	Platyhelminthes	SPECIES	https://tapewormdb.uconn.edu/index.php/parasites/species_details/9262/0	Cestoda	Tenora (1967)	1967
Taenia crassiceps (Zeder, 1800)	Apodemus flavicollis	subcutaneous tissue / body cavity	Vysoké Tatry	Taenia	Taeniidae	Cyclophyllidea	Cestoda	Platyhelminthes	SPECIES	https://tapewormdb.uconn.edu/index.php/parasites/species_details/9262/0	Cestoda	Mituch (1970)	1970
Taenia crassiceps (Zeder, 1800)	Apodemus flavicollis	subcutaneous tissue	PLA Poľana	Taenia	Taeniidae	Cyclophyllidea	Cestoda	Platyhelminthes	SPECIES	https://tapewormdb.uconn.edu/index.php/parasites/species_details/9262/0	Cestoda	Mituch (1975)	1975
Taenia crassiceps (Zeder, 1800)	Apodemus flavicollis	subcutaneous tissue / body cavity	Vysoké Tatry	Taenia	Taeniidae	Cyclophyllidea	Cestoda	Platyhelminthes	SPECIES	https://tapewormdb.uconn.edu/index.php/parasites/species_details/9262/0	Cestoda	Mituch et al. (1987)	1987
Taenia crassiceps (Zeder, 1800)	Apodemus sylvaticus	subcutaneous tissue / body cavity	Vysoké Tatry	Taenia	Taeniidae	Cyclophyllidea	Cestoda	Platyhelminthes	SPECIES	https://tapewormdb.uconn.edu/index.php/parasites/species_details/9262/0	Cestoda	Mituch (1970)	1970
Taenia crassiceps (Zeder, 1800)	Apodemus sylvaticus	subcutaneous tissue	PLA Poľana	Taenia	Taeniidae	Cyclophyllidea	Cestoda	Platyhelminthes	SPECIES	https://tapewormdb.uconn.edu/index.php/parasites/species_details/9262/0	Cestoda	Mituch (1975)	1975
Taenia crassiceps (Zeder, 1800)	Microtus agrestis	body cavity	Vysoké Tatry	Taenia	Taeniidae	Cyclophyllidea	Cestoda	Platyhelminthes	SPECIES	https://tapewormdb.uconn.edu/index.php/parasites/species_details/9262/0	Cestoda	Erhardová (1956)	1956
Taenia crassiceps (Zeder, 1800)	Microtus agrestis	subcutaneous tissue / body cavity	Roháčska dolina	Taenia	Taeniidae	Cyclophyllidea	Cestoda	Platyhelminthes	SPECIES	https://tapewormdb.uconn.edu/index.php/parasites/species_details/9262/0	Cestoda	Tenora (1967)	1967
Taenia crassiceps (Zeder, 1800)	Microtus agrestis	subcutaneous tissue / body cavity	Vysoké Tatry	Taenia	Taeniidae	Cyclophyllidea	Cestoda	Platyhelminthes	SPECIES	https://tapewormdb.uconn.edu/index.php/parasites/species_details/9262/0	Cestoda	Mituch (1970)	1970
Taenia crassiceps (Zeder, 1800)	Microtus agrestis	subcutaneous tissue	PLA Poľana	Taenia	Taeniidae	Cyclophyllidea	Cestoda	Platyhelminthes	SPECIES	https://tapewormdb.uconn.edu/index.php/parasites/species_details/9262/0	Cestoda	Mituch (1975)	1975
Taenia crassiceps (Zeder, 1800)	Chionomys nivalis	body cavity	Vysoké Tatry	Taenia	Taeniidae	Cyclophyllidea	Cestoda	Platyhelminthes	SPECIES	https://tapewormdb.uconn.edu/index.php/parasites/species_details/9262/0	Cestoda	Tenora (1955)	1955
Taenia crassiceps (Zeder, 1800)	Chionomys nivalis	subcutaneous tissue / body cavity	Vysoké Tatry	Taenia	Taeniidae	Cyclophyllidea	Cestoda	Platyhelminthes	SPECIES	https://tapewormdb.uconn.edu/index.php/parasites/species_details/9262/0	Cestoda	Erhardová (1955a)	1955
Taenia crassiceps (Zeder, 1800)	Chionomys nivalis	subcutaneous tissue / body cavity	Roháčska dolina	Taenia	Taeniidae	Cyclophyllidea	Cestoda	Platyhelminthes	SPECIES	https://tapewormdb.uconn.edu/index.php/parasites/species_details/9262/0	Cestoda	Tenora (1967)	1967
Taenia crassiceps (Zeder, 1800)	Chionomys nivalis	subcutaneous tissue / body cavity	Vysoké Tatry	Taenia	Taeniidae	Cyclophyllidea	Cestoda	Platyhelminthes	SPECIES	https://tapewormdb.uconn.edu/index.php/parasites/species_details/9262/0	Cestoda	Mituch (1970)	1970
Taenia crassiceps (Zeder, 1800)	Microtus arvalis	body cavity	Domica	Taenia	Taeniidae	Cyclophyllidea	Cestoda	Platyhelminthes	SPECIES	https://tapewormdb.uconn.edu/index.php/parasites/species_details/9262/0	Cestoda	Erhardová (1956)	1956
Taenia crassiceps (Zeder, 1800)	Microtus arvalis	subcutaneous tissue	PLA Poľana	Taenia	Taeniidae	Cyclophyllidea	Cestoda	Platyhelminthes	SPECIES	https://tapewormdb.uconn.edu/index.php/parasites/species_details/9262/0	Cestoda	Mituch (1975)	1975
Taenia crassiceps (Zeder, 1800)	Microtus oeconomus	body cavity	Gabčíkovo	Taenia	Taeniidae	Cyclophyllidea	Cestoda	Platyhelminthes	SPECIES	https://tapewormdb.uconn.edu/index.php/parasites/species_details/9262/0	Cestoda	Erhardová (1956)	1956
Taenia crassiceps (Zeder, 1800)	Microtus oeconomus	subcutaneous tissue / body cavity	Vysoké Tatry	Taenia	Taeniidae	Cyclophyllidea	Cestoda	Platyhelminthes	SPECIES	https://tapewormdb.uconn.edu/index.php/parasites/species_details/9262/0	Cestoda	Mituch (1970)	1970
Taenia crassiceps (Zeder, 1800)	Mus musculus	subcutaneous tissue / body cavity	Vysoké Tatry	Taenia	Taeniidae	Cyclophyllidea	Cestoda	Platyhelminthes	SPECIES	https://tapewormdb.uconn.edu/index.php/parasites/species_details/9262/0	Cestoda	Mituch (1970)	1970
Taenia crassiceps (Zeder, 1800)	Myodes glareolus	subcutaneous tissue / body cavity	Vysoké Tatry	Taenia	Taeniidae	Cyclophyllidea	Cestoda	Platyhelminthes	SPECIES	https://tapewormdb.uconn.edu/index.php/parasites/species_details/9262/0	Cestoda	Mituch (1970)	1970
Taenia crassiceps (Zeder, 1800)	Myodes glareolus	subcutaneous tissue	PLA Poľana	Taenia	Taeniidae	Cyclophyllidea	Cestoda	Platyhelminthes	SPECIES	https://tapewormdb.uconn.edu/index.php/parasites/species_details/9262/0	Cestoda	Mituch (1975)	1975
Taenia crassiceps (Zeder, 1800)	Myodes glareolus	subcutaneous tissue / body cavity	Vysoké Tatry	Taenia	Taeniidae	Cyclophyllidea	Cestoda	Platyhelminthes	SPECIES	https://tapewormdb.uconn.edu/index.php/parasites/species_details/9262/0	Cestoda	Mituch et al. (1987)	1987
Taenia crassiceps (Zeder, 1800)	Microtus subterraneus	subcutaneous tissue / body cavity	Roháčska dolina	Taenia	Taeniidae	Cyclophyllidea	Cestoda	Platyhelminthes	SPECIES	https://tapewormdb.uconn.edu/index.php/parasites/species_details/9262/0	Cestoda	Tenora (1967)	1967
Taenia crassiceps (Zeder, 1800)	Microtus subterraneus	subcutaneous tissue / body cavity	Vysoké Tatry	Taenia	Taeniidae	Cyclophyllidea	Cestoda	Platyhelminthes	SPECIES	https://tapewormdb.uconn.edu/index.php/parasites/species_details/9262/0	Cestoda	Mituch (1970)	1970
Taenia crassiceps (Zeder, 1800)	Microtus subterraneus	subcutaneous tissue	PLA Poľana	Taenia	Taeniidae	Cyclophyllidea	Cestoda	Platyhelminthes	SPECIES	https://tapewormdb.uconn.edu/index.php/parasites/species_details/9262/0	Cestoda	Mituch (1975)	1975
Taenia crassiceps (Zeder, 1800)	Microtus subterraneus	subcutaneous tissue / body cavity	Vysoké Tatry	Taenia	Taeniidae	Cyclophyllidea	Cestoda	Platyhelminthes	SPECIES	https://tapewormdb.uconn.edu/index.php/parasites/species_details/9262/0	Cestoda	Mituch et al. (1987)	1987
Taenia crassiceps (Zeder, 1800)	Microtus tatricus	subcutaneous tissue / body cavity	Roháčska dolina	Taenia	Taeniidae	Cyclophyllidea	Cestoda	Platyhelminthes	SPECIES	https://tapewormdb.uconn.edu/index.php/parasites/species_details/9262/0	Cestoda	Tenora (1967)	1967
Taenia crassiceps (Zeder, 1800)	Microtus tatricus	subcutaneous tissue / body cavity	Vysoké Tatry	Taenia	Taeniidae	Cyclophyllidea	Cestoda	Platyhelminthes	SPECIES	https://tapewormdb.uconn.edu/index.php/parasites/species_details/9262/0	Cestoda	Mituch (1970)	1970
Taenia crassiceps (Zeder, 1800)	Dryomys nitedula	subcutaneous tissue / body cavity	Vysoké Tatry	Taenia	Taeniidae	Cyclophyllidea	Cestoda	Platyhelminthes	SPECIES	https://tapewormdb.uconn.edu/index.php/parasites/species_details/9262/0	Cestoda	Mituch (1970)	1970
Taenia polyacantha Leuckart, 1856	Myodes glareolus	abdominal cavity	Vysoké Tatry	Taenia	Taeniidae	Cyclophyllidea	Cestoda	Platyhelminthes	SPECIES	https://tapewormdb.uconn.edu/index.php/parasites/species_details/9287/0	Cestoda	Erhardová (1955a)	1955
Taenia polyacantha Leuckart, 1856	Myodes glareolus	abdominal cavity	Vysoké Tatry	Taenia	Taeniidae	Cyclophyllidea	Cestoda	Platyhelminthes	SPECIES	https://tapewormdb.uconn.edu/index.php/parasites/species_details/9287/0	Cestoda	Mituch et al. (1987)	1987
Taenia polyacantha Leuckart, 1856	Apodemus flavicollis	abdominal cavity	South Slovakia	Taenia	Taeniidae	Cyclophyllidea	Cestoda	Platyhelminthes	SPECIES	https://tapewormdb.uconn.edu/index.php/parasites/species_details/9287/0	Cestoda	Erhardová (1956)	1956
Taenia polyacantha Leuckart, 1856	Apodemus flavicollis	abdominal cavity	Roháčska dolina	Taenia	Taeniidae	Cyclophyllidea	Cestoda	Platyhelminthes	SPECIES	https://tapewormdb.uconn.edu/index.php/parasites/species_details/9287/0	Cestoda	Tenora (1967)	1967
Taenia polyacantha Leuckart, 1856	Apodemus flavicollis	abdominal cavity	Vysoké Tatry	Taenia	Taeniidae	Cyclophyllidea	Cestoda	Platyhelminthes	SPECIES	https://tapewormdb.uconn.edu/index.php/parasites/species_details/9287/0	Cestoda	Mituch (1970)	1970
Taenia polyacantha Leuckart, 1856	Apodemus flavicollis	abdominal cavity	Vysoké Tatry	Taenia	Taeniidae	Cyclophyllidea	Cestoda	Platyhelminthes	SPECIES	https://tapewormdb.uconn.edu/index.php/parasites/species_details/9287/0	Cestoda	Mituch et al. (1987)	1987
Taenia polyacantha Leuckart, 1856	Apodemus sylvaticus	abdominal cavity	Vysoké Tatry	Taenia	Taeniidae	Cyclophyllidea	Cestoda	Platyhelminthes	SPECIES	https://tapewormdb.uconn.edu/index.php/parasites/species_details/9287/0	Cestoda	Mituch (1970)	1970
Taenia polyacantha Leuckart, 1856	Microtus agrestis	abdominal cavity	Vysoké Tatry	Taenia	Taeniidae	Cyclophyllidea	Cestoda	Platyhelminthes	SPECIES	https://tapewormdb.uconn.edu/index.php/parasites/species_details/9287/0	Cestoda	Mituch (1970)	1970
Taenia polyacantha Leuckart, 1856	Microtus agrestis	abdominal cavity	Roháčska dolina	Taenia	Taeniidae	Cyclophyllidea	Cestoda	Platyhelminthes	SPECIES	https://tapewormdb.uconn.edu/index.php/parasites/species_details/9287/0	Cestoda	Tenora (1967)	1967
Taenia polyacantha Leuckart, 1856	Chionomys nivalis	abdominal cavity	Vysoké Tatry	Taenia	Taeniidae	Cyclophyllidea	Cestoda	Platyhelminthes	SPECIES	https://tapewormdb.uconn.edu/index.php/parasites/species_details/9287/0	Cestoda	Mituch (1970)	1970
Taenia polyacantha Leuckart, 1856	Chionomys nivalis	abdominal cavity	Vysoké Tatry	Taenia	Taeniidae	Cyclophyllidea	Cestoda	Platyhelminthes	SPECIES	https://tapewormdb.uconn.edu/index.php/parasites/species_details/9287/0	Cestoda	Mituch (1970)	1970
Taenia polyacantha Leuckart, 1856	Microtus subterraneus		Čergov Mts.	Taenia	Taeniidae	Cyclophyllidea	Cestoda	Platyhelminthes	SPECIES	https://tapewormdb.uconn.edu/index.php/parasites/species_details/9287/0	Cestoda	Mészáros and Štolmann (1984)	1984
Taenia polyacantha Leuckart, 1856	Microtus tatricus	abdominal cavity	Roháčska dolina	Taenia	Taeniidae	Cyclophyllidea	Cestoda	Platyhelminthes	SPECIES	https://tapewormdb.uconn.edu/index.php/parasites/species_details/9287/0	Cestoda	Tenora (1967)	1967
Taenia polyacantha Leuckart, 1856	Microtus tatricus	abdominal cavity	Vysoké Tatry	Taenia	Taeniidae	Cyclophyllidea	Cestoda	Platyhelminthes	SPECIES	https://tapewormdb.uconn.edu/index.php/parasites/species_details/9287/0	Cestoda	Mituch (1970)	1970
Taenia polyacantha Leuckart, 1856	Dryomys nitedula	abdominal cavity	Vysoké Tatry	Taenia	Taeniidae	Cyclophyllidea	Cestoda	Platyhelminthes	SPECIES	https://tapewormdb.uconn.edu/index.php/parasites/species_details/9287/0	Cestoda	Mituch (1970)	1970
Versteria mustelae (Gmelin, 1790)	Apodemus flavicollis	liver	Vysoké Tatry	Versteria	Taeniidae	Cyclophyllidea	Cestoda	Platyhelminthes	SPECIES	https://tapewormdb.uconn.edu/index.php/parasites/species_details/12684/4	Cestoda	Tenora (1963)	1963
Versteria mustelae (Gmelin, 1790)	Apodemus flavicollis	liver	Vysoké Tatry	Versteria	Taeniidae	Cyclophyllidea	Cestoda	Platyhelminthes	SPECIES	https://tapewormdb.uconn.edu/index.php/parasites/species_details/12684/4	Cestoda	Mituch (1970)	1970
Versteria mustelae (Gmelin, 1790)	Apodemus flavicollis	liver	Vysoké Tatry	Versteria	Taeniidae	Cyclophyllidea	Cestoda	Platyhelminthes	SPECIES	https://tapewormdb.uconn.edu/index.php/parasites/species_details/12684/4	Cestoda	Mituch et al. (1987)	1987
Versteria mustelae (Gmelin, 1790)	Apodemus agrarius	liver	Michalovce / Prešov	Versteria	Taeniidae	Cyclophyllidea	Cestoda	Platyhelminthes	SPECIES	https://tapewormdb.uconn.edu/index.php/parasites/species_details/12684/4	Cestoda	Erhardová (1958)	1958
Versteria mustelae (Gmelin, 1790)	Microtus agrestis	liver	Vysoké Tatry	Versteria	Taeniidae	Cyclophyllidea	Cestoda	Platyhelminthes	SPECIES	https://tapewormdb.uconn.edu/index.php/parasites/species_details/12684/4	Cestoda	Erhardová (1955a)	1955
Versteria mustelae (Gmelin, 1790)	Microtus agrestis	liver	Vysoké Tatry	Versteria	Taeniidae	Cyclophyllidea	Cestoda	Platyhelminthes	SPECIES	https://tapewormdb.uconn.edu/index.php/parasites/species_details/12684/4	Cestoda	Erhardová (1956)	1956
Versteria mustelae (Gmelin, 1790)	Microtus agrestis	liver	Roháčska dolina	Versteria	Taeniidae	Cyclophyllidea	Cestoda	Platyhelminthes	SPECIES	https://tapewormdb.uconn.edu/index.php/parasites/species_details/12684/4	Cestoda	Tenora (1967)	1967
Versteria mustelae (Gmelin, 1790)	Microtus agrestis	liver	Vysoké Tatry	Versteria	Taeniidae	Cyclophyllidea	Cestoda	Platyhelminthes	SPECIES	https://tapewormdb.uconn.edu/index.php/parasites/species_details/12684/4	Cestoda	Mituch (1970)	1970
Versteria mustelae (Gmelin, 1790)	Chionomys nivalis	liver	Vysoké Tatry	Versteria	Taeniidae	Cyclophyllidea	Cestoda	Platyhelminthes	SPECIES	https://tapewormdb.uconn.edu/index.php/parasites/species_details/12684/4	Cestoda	Tenora (1955)	1955
Versteria mustelae (Gmelin, 1790)	Chionomys nivalis	liver	Vysoké Tatry	Versteria	Taeniidae	Cyclophyllidea	Cestoda	Platyhelminthes	SPECIES	https://tapewormdb.uconn.edu/index.php/parasites/species_details/12684/4	Cestoda	Erhardová (1955a)	1955
Versteria mustelae (Gmelin, 1790)	Chionomys nivalis	liver	Roháčska dolina	Versteria	Taeniidae	Cyclophyllidea	Cestoda	Platyhelminthes	SPECIES	https://tapewormdb.uconn.edu/index.php/parasites/species_details/12684/4	Cestoda	Tenora (1967)	1967
Versteria mustelae (Gmelin, 1790)	Chionomys nivalis	liver	Vysoké Tatry	Versteria	Taeniidae	Cyclophyllidea	Cestoda	Platyhelminthes	SPECIES	https://tapewormdb.uconn.edu/index.php/parasites/species_details/12684/4	Cestoda	Mituch (1970)	1970
Versteria mustelae (Gmelin, 1790)	Microtus arvalis	liver	Vysoké Tatry	Versteria	Taeniidae	Cyclophyllidea	Cestoda	Platyhelminthes	SPECIES	https://tapewormdb.uconn.edu/index.php/parasites/species_details/12684/4	Cestoda	Erhardová (1955a)	1955
Versteria mustelae (Gmelin, 1790)	Microtus arvalis	liver	Vysoké Tatry	Versteria	Taeniidae	Cyclophyllidea	Cestoda	Platyhelminthes	SPECIES	https://tapewormdb.uconn.edu/index.php/parasites/species_details/12684/4	Cestoda	Mituch (1970)	1970
Versteria mustelae (Gmelin, 1790)	Mus musculus	liver	Vysoké Tatry	Versteria	Taeniidae	Cyclophyllidea	Cestoda	Platyhelminthes	SPECIES	https://tapewormdb.uconn.edu/index.php/parasites/species_details/12684/4	Cestoda	Mituch (1970)	1970
Versteria mustelae (Gmelin, 1790)	Myodes glareolus	liver	Vysoké Tatry	Versteria	Taeniidae	Cyclophyllidea	Cestoda	Platyhelminthes	SPECIES	https://tapewormdb.uconn.edu/index.php/parasites/species_details/12684/4	Cestoda	Erhardová (1955a)	1955
Versteria mustelae (Gmelin, 1790)	Myodes glareolus	liver	Domica	Versteria	Taeniidae	Cyclophyllidea	Cestoda	Platyhelminthes	SPECIES	https://tapewormdb.uconn.edu/index.php/parasites/species_details/12684/4	Cestoda	Erhardová (1956)	1956
Versteria mustelae (Gmelin, 1790)	Myodes glareolus	liver	Roháčska dolina	Versteria	Taeniidae	Cyclophyllidea	Cestoda	Platyhelminthes	SPECIES	https://tapewormdb.uconn.edu/index.php/parasites/species_details/12684/4	Cestoda	Tenora (1967)	1967
Versteria mustelae (Gmelin, 1790)	Myodes glareolus	liver	Vysoké Tatry	Versteria	Taeniidae	Cyclophyllidea	Cestoda	Platyhelminthes	SPECIES	https://tapewormdb.uconn.edu/index.php/parasites/species_details/12684/4	Cestoda	Mituch (1970)	1970
Versteria mustelae (Gmelin, 1790)	Myodes glareolus	liver	Vysoké Tatry	Versteria	Taeniidae	Cyclophyllidea	Cestoda	Platyhelminthes	SPECIES	https://tapewormdb.uconn.edu/index.php/parasites/species_details/12684/4	Cestoda	Mituch et al. (1987)	1987
Versteria mustelae (Gmelin, 1790)	Myodes glareolus	liver	Čergov Mts.	Versteria	Taeniidae	Cyclophyllidea	Cestoda	Platyhelminthes	SPECIES	https://tapewormdb.uconn.edu/index.php/parasites/species_details/12684/4	Cestoda	Mészáros and Štolmann (1984)	1984
Versteria mustelae (Gmelin, 1790)	Microtus tatricus	liver	Vysoké Tatry	Versteria	Taeniidae	Cyclophyllidea	Cestoda	Platyhelminthes	SPECIES	https://tapewormdb.uconn.edu/index.php/parasites/species_details/12684/4	Cestoda	Erhardová (1955a)	1955
Versteria mustelae (Gmelin, 1790)	Microtus tatricus	liver	Roháčska dolina	Versteria	Taeniidae	Cyclophyllidea	Cestoda	Platyhelminthes	SPECIES	https://tapewormdb.uconn.edu/index.php/parasites/species_details/12684/4	Cestoda	Tenora (1967)	1967
Versteria mustelae (Gmelin, 1790)	Microtus tatricus	liver	Vysoké Tatry	Versteria	Taeniidae	Cyclophyllidea	Cestoda	Platyhelminthes	SPECIES	https://tapewormdb.uconn.edu/index.php/parasites/species_details/12684/4	Cestoda	Mituch (1970)	1970
Versteria mustelae (Gmelin, 1790)	Microtus tatricus	liver	Vysoké Tatry	Versteria	Taeniidae	Cyclophyllidea	Cestoda	Platyhelminthes	SPECIES	https://tapewormdb.uconn.edu/index.php/parasites/species_details/12684/4	Cestoda	Mituch et al. (1987)	1987
Versteria mustelae (Gmelin, 1790)	Microtus subterraneus	liver	Nízke Tatry	Versteria	Taeniidae	Cyclophyllidea	Cestoda	Platyhelminthes	SPECIES	https://tapewormdb.uconn.edu/index.php/parasites/species_details/12684/4	Cestoda	Erhardová (1958)	1958
Versteria mustelae (Gmelin, 1790)	Microtus subterraneus	liver	Roháčska dolina	Versteria	Taeniidae	Cyclophyllidea	Cestoda	Platyhelminthes	SPECIES	https://tapewormdb.uconn.edu/index.php/parasites/species_details/12684/4	Cestoda	Tenora (1967)	1967
Versteria mustelae (Gmelin, 1790)	Microtus subterraneus	liver	Vysoké Tatry	Versteria	Taeniidae	Cyclophyllidea	Cestoda	Platyhelminthes	SPECIES	https://tapewormdb.uconn.edu/index.php/parasites/species_details/12684/4	Cestoda	Mituch (1970)	1970
Versteria mustelae (Gmelin, 1790)	Microtus subterraneus	liver	Vysoké Tatry	Versteria	Taeniidae	Cyclophyllidea	Cestoda	Platyhelminthes	SPECIES	https://tapewormdb.uconn.edu/index.php/parasites/species_details/12684/4	Cestoda	Mituch et al. (1987)	1987
Versteria mustelae (Gmelin, 1790)	Microtus subterraneus	liver	Čergov Mts.	Versteria	Taeniidae	Cyclophyllidea	Cestoda	Platyhelminthes	SPECIES	https://tapewormdb.uconn.edu/index.php/parasites/species_details/12684/4	Cestoda	Mészáros and Štolmann (1984)	1984
Versteria mustelae (Gmelin, 1790)	Muscardinus avellanarius	liver	Vysoké Tatry	Versteria	Taeniidae	Cyclophyllidea	Cestoda	Platyhelminthes	SPECIES	https://tapewormdb.uconn.edu/index.php/parasites/species_details/12684/4	Cestoda	Mituch (1970)	1970
Versteria mustelae (Gmelin, 1790)	Rattus norvegicus	liver	Vysoké Tatry	Versteria	Taeniidae	Cyclophyllidea	Cestoda	Platyhelminthes	SPECIES	https://tapewormdb.uconn.edu/index.php/parasites/species_details/12684/4	Cestoda	Erhardová (1958)	1958
Hydatigera taeniaeformis (Batsch, 1786)	Apodemus uralensis	liver	Gabčíkovo / Rožňava	Hydatigera	Taeniidae	Cyclophyllidea	Cestoda	Platyhelminthes	SPECIES	https://tapewormdb.uconn.edu/index.php/parasites/species_details/9935/13	Cestoda	Erhardová (1956)	1956
Hydatigera taeniaeformis (Batsch, 1786)	Apodemus uralensis	liver	Vysoké Tatry	Hydatigera	Taeniidae	Cyclophyllidea	Cestoda	Platyhelminthes	SPECIES	https://tapewormdb.uconn.edu/index.php/parasites/species_details/9935/13	Cestoda	Mituch (1970)	1970
Hydatigera taeniaeformis (Batsch, 1786)	Apodemus flavicollis	liver	Vysoké Tatry	Hydatigera	Taeniidae	Cyclophyllidea	Cestoda	Platyhelminthes	SPECIES	https://tapewormdb.uconn.edu/index.php/parasites/species_details/9935/13	Cestoda	Erhardová (1955a)	1955
Hydatigera taeniaeformis (Batsch, 1786)	Apodemus flavicollis	liver	Domica / Vysoké Tatry	Hydatigera	Taeniidae	Cyclophyllidea	Cestoda	Platyhelminthes	SPECIES	https://tapewormdb.uconn.edu/index.php/parasites/species_details/9935/13	Cestoda	Tenora (1963)	1963
Hydatigera taeniaeformis (Batsch, 1786)	Apodemus flavicollis	liver	Vysoké Tatry	Hydatigera	Taeniidae	Cyclophyllidea	Cestoda	Platyhelminthes	SPECIES	https://tapewormdb.uconn.edu/index.php/parasites/species_details/9935/13	Cestoda	Mituch (1970)	1970
Hydatigera taeniaeformis (Batsch, 1786)	Apodemus flavicollis	liver	PLA Poľana	Hydatigera	Taeniidae	Cyclophyllidea	Cestoda	Platyhelminthes	SPECIES	https://tapewormdb.uconn.edu/index.php/parasites/species_details/9935/13	Cestoda	Mituch (1975)	1975
Hydatigera taeniaeformis (Batsch, 1786)	Apodemus flavicollis	liver	Vysoké Tatry	Hydatigera	Taeniidae	Cyclophyllidea	Cestoda	Platyhelminthes	SPECIES	https://tapewormdb.uconn.edu/index.php/parasites/species_details/9935/13	Cestoda	Mituch et al. (1987)	1987
Hydatigera taeniaeformis (Batsch, 1786)	Apodemus flavicollis	liver	Čergov Mts.	Hydatigera	Taeniidae	Cyclophyllidea	Cestoda	Platyhelminthes	SPECIES	https://tapewormdb.uconn.edu/index.php/parasites/species_details/9935/13	Cestoda	Mészáros and Štolmann (1984)	1984
Hydatigera taeniaeformis (Batsch, 1786)	Apodemus flavicollis	liver	Rozhanovce	Hydatigera	Taeniidae	Cyclophyllidea	Cestoda	Platyhelminthes	SPECIES	https://tapewormdb.uconn.edu/index.php/parasites/species_details/9935/13	Cestoda	Ondríková et al. (2010)	2010
Hydatigera taeniaeformis (Batsch, 1786)	Apodemus sylvaticus	liver	Vysoké Tatry	Hydatigera	Taeniidae	Cyclophyllidea	Cestoda	Platyhelminthes	SPECIES	https://tapewormdb.uconn.edu/index.php/parasites/species_details/9935/13	Cestoda	Mituch (1970)	1970
Hydatigera taeniaeformis (Batsch, 1786)	Apodemus sylvaticus	liver	PLA Poľana	Hydatigera	Taeniidae	Cyclophyllidea	Cestoda	Platyhelminthes	SPECIES	https://tapewormdb.uconn.edu/index.php/parasites/species_details/9935/13	Cestoda	Mituch (1975)	1975
Hydatigera taeniaeformis (Batsch, 1786)	Microtus agrestis	liver	Vysoké Tatry	Hydatigera	Taeniidae	Cyclophyllidea	Cestoda	Platyhelminthes	SPECIES	https://tapewormdb.uconn.edu/index.php/parasites/species_details/9935/13	Cestoda	Erhardová (1955a)	1955
Hydatigera taeniaeformis (Batsch, 1786)	Microtus agrestis	liver	Vysoké Tatry	Hydatigera	Taeniidae	Cyclophyllidea	Cestoda	Platyhelminthes	SPECIES	https://tapewormdb.uconn.edu/index.php/parasites/species_details/9935/13	Cestoda	Mituch (1970)	1970
Hydatigera taeniaeformis (Batsch, 1786)	Microtus agrestis	liver	PLA Poľana	Hydatigera	Taeniidae	Cyclophyllidea	Cestoda	Platyhelminthes	SPECIES	https://tapewormdb.uconn.edu/index.php/parasites/species_details/9935/13	Cestoda	Mituch (1975)	1975
Hydatigera taeniaeformis (Batsch, 1786)	Microtus arvalis	liver	Domica / Veľké Kapušany	Hydatigera	Taeniidae	Cyclophyllidea	Cestoda	Platyhelminthes	SPECIES	https://tapewormdb.uconn.edu/index.php/parasites/species_details/9935/13	Cestoda	Erhardová (1956)	1956
Hydatigera taeniaeformis (Batsch, 1786)	Microtus arvalis	liver	Vysoké Tatry	Hydatigera	Taeniidae	Cyclophyllidea	Cestoda	Platyhelminthes	SPECIES	https://tapewormdb.uconn.edu/index.php/parasites/species_details/9935/13	Cestoda	Mituch (1970)	1970
Hydatigera taeniaeformis (Batsch, 1786)	Microtus arvalis	liver	PLA Poľana	Hydatigera	Taeniidae	Cyclophyllidea	Cestoda	Platyhelminthes	SPECIES	https://tapewormdb.uconn.edu/index.php/parasites/species_details/9935/13	Cestoda	Mituch (1975)	1975
Hydatigera taeniaeformis (Batsch, 1786)	Microtus arvalis	liver	Vysoké Tatry	Hydatigera	Taeniidae	Cyclophyllidea	Cestoda	Platyhelminthes	SPECIES	https://tapewormdb.uconn.edu/index.php/parasites/species_details/9935/13	Cestoda	Mituch et al. (1987)	1987
Hydatigera taeniaeformis (Batsch, 1786)	Mus musculus	liver	Vysoké Tatry	Hydatigera	Taeniidae	Cyclophyllidea	Cestoda	Platyhelminthes	SPECIES	https://tapewormdb.uconn.edu/index.php/parasites/species_details/9935/13	Cestoda	Erhardová (1955a)	1955
Hydatigera taeniaeformis (Batsch, 1786)	Mus musculus	liver	Gabčíkovo	Hydatigera	Taeniidae	Cyclophyllidea	Cestoda	Platyhelminthes	SPECIES	https://tapewormdb.uconn.edu/index.php/parasites/species_details/9935/13	Cestoda	Erhardová (1956)	1956
Hydatigera taeniaeformis (Batsch, 1786)	Mus musculus	liver	Vysoké Tatry	Hydatigera	Taeniidae	Cyclophyllidea	Cestoda	Platyhelminthes	SPECIES	https://tapewormdb.uconn.edu/index.php/parasites/species_details/9935/13	Cestoda	Mituch (1970)	1970
Hydatigera taeniaeformis (Batsch, 1786)	Mus musculus	liver	PLA Poľana	Hydatigera	Taeniidae	Cyclophyllidea	Cestoda	Platyhelminthes	SPECIES	https://tapewormdb.uconn.edu/index.php/parasites/species_details/9935/13	Cestoda	Mituch (1975)	1975
Hydatigera taeniaeformis (Batsch, 1786)	Mus musculus	liver	Vysoké Tatry	Hydatigera	Taeniidae	Cyclophyllidea	Cestoda	Platyhelminthes	SPECIES	https://tapewormdb.uconn.edu/index.php/parasites/species_details/9935/13	Cestoda	Mituch et al. (1987)	1987
Hydatigera taeniaeformis (Batsch, 1786)	Rattus norvegicus	liver	Vysoké Tatry	Hydatigera	Taeniidae	Cyclophyllidea	Cestoda	Platyhelminthes	SPECIES	https://tapewormdb.uconn.edu/index.php/parasites/species_details/9935/13	Cestoda	Mituch (1970)	1970
Hydatigera taeniaeformis (Batsch, 1786)	Rattus norvegicus	liver	PLA Poľana	Hydatigera	Taeniidae	Cyclophyllidea	Cestoda	Platyhelminthes	SPECIES	https://tapewormdb.uconn.edu/index.php/parasites/species_details/9935/13	Cestoda	Mituch (1975)	1975
Hydatigera taeniaeformis (Batsch, 1786)	Myodes glareolus	liver	Vysoké Tatry	Hydatigera	Taeniidae	Cyclophyllidea	Cestoda	Platyhelminthes	SPECIES	https://tapewormdb.uconn.edu/index.php/parasites/species_details/9935/13	Cestoda	Erhardová (1955a)	1955
Hydatigera taeniaeformis (Batsch, 1786)	Myodes glareolus	liver	Slovakia	Hydatigera	Taeniidae	Cyclophyllidea	Cestoda	Platyhelminthes	SPECIES	https://tapewormdb.uconn.edu/index.php/parasites/species_details/9935/13	Cestoda	Erhardová (1956)	1956
Hydatigera taeniaeformis (Batsch, 1786)	Myodes glareolus	liver	Vysoké Tatry	Hydatigera	Taeniidae	Cyclophyllidea	Cestoda	Platyhelminthes	SPECIES	https://tapewormdb.uconn.edu/index.php/parasites/species_details/9935/13	Cestoda	Mituch (1970)	1970
Hydatigera taeniaeformis (Batsch, 1786)	Myodes glareolus	liver	PLA Poľana	Hydatigera	Taeniidae	Cyclophyllidea	Cestoda	Platyhelminthes	SPECIES	https://tapewormdb.uconn.edu/index.php/parasites/species_details/9935/13	Cestoda	Mituch (1975)	1975
Hydatigera taeniaeformis (Batsch, 1786)	Myodes glareolus	liver	Vysoké Tatry	Hydatigera	Taeniidae	Cyclophyllidea	Cestoda	Platyhelminthes	SPECIES	https://tapewormdb.uconn.edu/index.php/parasites/species_details/9935/13	Cestoda	Mituch et al. (1987)	1987
Hydatigera taeniaeformis (Batsch, 1786)	Microtus subterraneus	liver	Nízke Tatry	Hydatigera	Taeniidae	Cyclophyllidea	Cestoda	Platyhelminthes	SPECIES	https://tapewormdb.uconn.edu/index.php/parasites/species_details/9935/13	Cestoda	Erhardová (1958)	1958
Hydatigera taeniaeformis (Batsch, 1786)	Microtus subterraneus	liver / spleen	Roháčska dolina	Hydatigera	Taeniidae	Cyclophyllidea	Cestoda	Platyhelminthes	SPECIES	https://tapewormdb.uconn.edu/index.php/parasites/species_details/9935/13	Cestoda	Tenora (1967)	1967
Hydatigera taeniaeformis (Batsch, 1786)	Microtus subterraneus	liver	Vysoké Tatry	Hydatigera	Taeniidae	Cyclophyllidea	Cestoda	Platyhelminthes	SPECIES	https://tapewormdb.uconn.edu/index.php/parasites/species_details/9935/13	Cestoda	Mituch (1970)	1970
Hydatigera taeniaeformis (Batsch, 1786)	Microtus subterraneus	liver	PLA Poľana	Hydatigera	Taeniidae	Cyclophyllidea	Cestoda	Platyhelminthes	SPECIES	https://tapewormdb.uconn.edu/index.php/parasites/species_details/9935/13	Cestoda	Mituch (1975)	1975
Hydatigera taeniaeformis (Batsch, 1786)	Microtus subterraneus	liver	Vysoké Tatry	Hydatigera	Taeniidae	Cyclophyllidea	Cestoda	Platyhelminthes	SPECIES	https://tapewormdb.uconn.edu/index.php/parasites/species_details/9935/13	Cestoda	Mituch et al. (1987)	1987
Hydatigera taeniaeformis (Batsch, 1786)	Microtus subterraneus	liver	Čergov Mts.	Hydatigera	Taeniidae	Cyclophyllidea	Cestoda	Platyhelminthes	SPECIES	https://tapewormdb.uconn.edu/index.php/parasites/species_details/9935/13	Cestoda	Mészáros and Štolmann (1984)	1984
Hydatigera taeniaeformis (Batsch, 1786)	Microtus tatricus	liver	Vysoké Tatry	Hydatigera	Taeniidae	Cyclophyllidea	Cestoda	Platyhelminthes	SPECIES	https://tapewormdb.uconn.edu/index.php/parasites/species_details/9935/13	Cestoda	Erhardová (1955a)	1955
Hydatigera taeniaeformis (Batsch, 1786)	Microtus tatricus	liver / spleen	Roháčska dolina	Hydatigera	Taeniidae	Cyclophyllidea	Cestoda	Platyhelminthes	SPECIES	https://tapewormdb.uconn.edu/index.php/parasites/species_details/9935/13	Cestoda	Tenora (1967)	1967
Hydatigera taeniaeformis (Batsch, 1786)	Microtus tatricus	liver	Vysoké Tatry	Hydatigera	Taeniidae	Cyclophyllidea	Cestoda	Platyhelminthes	SPECIES	https://tapewormdb.uconn.edu/index.php/parasites/species_details/9935/13	Cestoda	Mituch (1970)	1970
Hydatigera taeniaeformis (Batsch, 1786)	Microtus tatricus	liver	Vysoké Tatry	Hydatigera	Taeniidae	Cyclophyllidea	Cestoda	Platyhelminthes	SPECIES	https://tapewormdb.uconn.edu/index.php/parasites/species_details/9935/13	Cestoda	Mituch et al. (1987)	1987
Hydatigera taeniaeformis (Batsch, 1786)	Sciurus vulgaris	liver	Vysoké Tatry	Hydatigera	Taeniidae	Cyclophyllidea	Cestoda	Platyhelminthes	SPECIES	https://tapewormdb.uconn.edu/index.php/parasites/species_details/9935/13	Cestoda	Mituch (1970)	1970
Hydatigera taeniaeformis (Batsch, 1786)	Sciurus vulgaris	liver	PLA Poľana	Hydatigera	Taeniidae	Cyclophyllidea	Cestoda	Platyhelminthes	SPECIES	https://tapewormdb.uconn.edu/index.php/parasites/species_details/9935/13	Cestoda	Mituch (1975)	1975
Hydatigera taeniaeformis (Batsch, 1786)	Sciurus vulgaris	liver	Vysoké Tatry	Hydatigera	Taeniidae	Cyclophyllidea	Cestoda	Platyhelminthes	SPECIES	https://tapewormdb.uconn.edu/index.php/parasites/species_details/9935/13	Cestoda	Mituch et al. (1987)	1987
Versteria mustelae (Gmelin, 1790)	Myodes glareolus	liver	PLA Poľana	Versteria	Taeniidae	Cyclophyllidea	Cestoda	Platyhelminthes	SPECIES	https://tapewormdb.uconn.edu/index.php/parasites/species_details/12684/4	Cestoda	Mituch (1975)	1975
Versteria mustelae (Gmelin, 1790)	Microtus subterraneus	liver	PLA Poľana	Versteria	Taeniidae	Cyclophyllidea	Cestoda	Platyhelminthes	SPECIES	https://tapewormdb.uconn.edu/index.php/parasites/species_details/12684/4	Cestoda	Mituch (1975)	1975
Versteria mustelae (Gmelin, 1790)	Mus musculus	liver	PLA Poľana	Versteria	Taeniidae	Cyclophyllidea	Cestoda	Platyhelminthes	SPECIES	https://tapewormdb.uconn.edu/index.php/parasites/species_details/12684/4	Cestoda	Mituch (1975)	1975
Taenia martis (Zeder, 1803)	Myodes glareolus		Čergov Mts.	Taenia	Taeniidae	Cyclophyllidea	Cestoda	Platyhelminthes	SPECIES	https://tapewormdb.uconn.edu/index.php/parasites/species_details/2248/2	Cestoda	Mészáros and Štolmann (1984)	1984
Mastophorus muris (Gmelin, 1790)	Chionomys nivalis	stomach	Vysoké Tatry	Mastophorus	Spirocercidae	Rhabditida	Chromadorea	Nematoda	SPECIES	https://www.gbif.org/species/5188735	Nematoda	Mituch (1970)	1970
Mastophorus muris (Gmelin, 1790)	Mus musculus	stomach	Vysoké Tatry	Mastophorus	Spirocercidae	Rhabditida	Chromadorea	Nematoda	SPECIES	https://www.gbif.org/species/5188735	Nematoda	Mituch (1970)	1970
Mastophorus muris (Gmelin, 1790)	Rattus norvegicus	stomach	Vysoké Tatry	Mastophorus	Spirocercidae	Rhabditida	Chromadorea	Nematoda	SPECIES	https://www.gbif.org/species/5188735	Nematoda	Mituch (1970)	1970
Mastophorus muris (Gmelin, 1790)	Myodes glareolus	stomach	Roháčska dolina	Mastophorus	Spirocercidae	Rhabditida	Chromadorea	Nematoda	SPECIES	https://www.gbif.org/species/5188735	Nematoda	Tenora (1967)	1967
Mastophorus muris (Gmelin, 1790)	Myodes glareolus	stomach	Vysoké Tatry	Mastophorus	Spirocercidae	Rhabditida	Chromadorea	Nematoda	SPECIES	https://www.gbif.org/species/5188735	Nematoda	Mituch (1970)	1970
Mastophorus muris (Gmelin, 1790)	Myodes glareolus	stomach	Vysoké Tatry	Mastophorus	Spirocercidae	Rhabditida	Chromadorea	Nematoda	SPECIES	https://www.gbif.org/species/5188735	Nematoda	Mituch et al. (1987)	1987
Mastophorus muris (Gmelin, 1790)	Microtus subterraneus	stomach	Vysoké Tatry	Mastophorus	Spirocercidae	Rhabditida	Chromadorea	Nematoda	SPECIES	https://www.gbif.org/species/5188735	Nematoda	Mituch (1970)	1970
Mastophorus muris (Gmelin, 1790)	Apodemus agrarius		Rozhanovce	Mastophorus	Spirocercidae	Rhabditida	Chromadorea	Nematoda	SPECIES	https://www.gbif.org/species/5188735	Nematoda	Ondríková et al. (2010)	2010
Trichinella spp.	Apodemus flavicollis	muscles	Stará Ľubovňa	Trichinella	Trichinellidae	Trichinellida	Enoplea	Nematoda	GENUS	https://www.marinespecies.org/aphia.php?p=taxdetails&id=1584400	Nematoda	Mituch (1956)	1956
Trichinella spp.	Rattus norvegicus	muscles	Košice / Humenné / Prešov	Trichinella	Trichinellidae	Trichinellida	Enoplea	Nematoda	GENUS	https://www.marinespecies.org/aphia.php?p=taxdetails&id=1584400	Nematoda	Mituch (1957)	1957
Trichinella pseudospiralis Garkavi, 1972	Rattus norvegicus	muscles	Michalovce	Trichinella	Trichinellidae	Trichinellida	Enoplea	Nematoda	SPECIES	https://www.gbif.org/species/4554191	Nematoda	Hurníková et al. (2005)	2005
Trichinella pseudospiralis Garkavi, 1972	Apodemus flavicollis	muscles	Vysoké Tatry	Trichinella	Trichinellidae	Trichinellida	Enoplea	Nematoda	SPECIES	https://www.gbif.org/species/4554191	Nematoda	Hurníková et al. (2025)	2025
Aonchotheca annulosa (Dujardin, 1845)	Apodemus flavicollis	small intestine	Vihorlat / Gabčíkovo	Aonchotheca	Capillariidae	Trichinellida	Enoplea	Nematoda	SPECIES	https://www.marinespecies.org/aphia.php?p=taxdetails&id=1726809	Nematoda	Erhardová (1956)	1956
Aonchotheca annulosa (Dujardin, 1845)	Apodemus flavicollis	small intestine	Vysoké Tatry	Aonchotheca	Capillariidae	Trichinellida	Enoplea	Nematoda	SPECIES	https://www.marinespecies.org/aphia.php?p=taxdetails&id=1726809	Nematoda	Mituch (1970)	1970
Aonchotheca annulosa (Dujardin, 1845)	Apodemus flavicollis	small intestine	PLA Poľana	Aonchotheca	Capillariidae	Trichinellida	Enoplea	Nematoda	SPECIES	https://www.marinespecies.org/aphia.php?p=taxdetails&id=1726809	Nematoda	Mituch (1975)	1975
Aonchotheca annulosa (Dujardin, 1845)	Apodemus flavicollis	small intestine	Vysoké Tatry	Aonchotheca	Capillariidae	Trichinellida	Enoplea	Nematoda	SPECIES	https://www.marinespecies.org/aphia.php?p=taxdetails&id=1726809	Nematoda	Mituch et al. (1987)	1987
Aonchotheca annulosa (Dujardin, 1845)	Apodemus sylvaticus	small intestine	Vysoké Tatry	Aonchotheca	Capillariidae	Trichinellida	Enoplea	Nematoda	SPECIES	https://www.marinespecies.org/aphia.php?p=taxdetails&id=1726809	Nematoda	Mituch (1970)	1970
Aonchotheca annulosa (Dujardin, 1845)	Apodemus sylvaticus	small intestine	PLA Poľana	Aonchotheca	Capillariidae	Trichinellida	Enoplea	Nematoda	SPECIES	https://www.marinespecies.org/aphia.php?p=taxdetails&id=1726809	Nematoda	Mituch (1975)	1975
Aonchotheca annulosa (Dujardin, 1845)	Microtus arvalis	small intestine	Vysoké Tatry	Aonchotheca	Capillariidae	Trichinellida	Enoplea	Nematoda	SPECIES	https://www.marinespecies.org/aphia.php?p=taxdetails&id=1726809	Nematoda	Mituch (1970)	1970
Aonchotheca annulosa (Dujardin, 1845)	Microtus arvalis	small intestine	PLA Poľana	Aonchotheca	Capillariidae	Trichinellida	Enoplea	Nematoda	SPECIES	https://www.marinespecies.org/aphia.php?p=taxdetails&id=1726809	Nematoda	Mituch (1975)	1975
Aonchotheca annulosa (Dujardin, 1845)	Microtus arvalis	small intestine	Vysoké Tatry	Aonchotheca	Capillariidae	Trichinellida	Enoplea	Nematoda	SPECIES	https://www.marinespecies.org/aphia.php?p=taxdetails&id=1726809	Nematoda	Mituch et al. (1987)	1987
Aonchotheca annulosa (Dujardin, 1845)	Mus musculus	small intestine	Vysoké Tatry	Aonchotheca	Capillariidae	Trichinellida	Enoplea	Nematoda	SPECIES	https://www.marinespecies.org/aphia.php?p=taxdetails&id=1726809	Nematoda	Mituch (1970)	1970
Aonchotheca annulosa (Dujardin, 1845)	Mus musculus	small intestine	PLA Poľana	Aonchotheca	Capillariidae	Trichinellida	Enoplea	Nematoda	SPECIES	https://www.marinespecies.org/aphia.php?p=taxdetails&id=1726809	Nematoda	Mituch (1975)	1975
Aonchotheca annulosa (Dujardin, 1845)	Rattus norvegicus	small intestine	Sečovce	Aonchotheca	Capillariidae	Trichinellida	Enoplea	Nematoda	SPECIES	https://www.marinespecies.org/aphia.php?p=taxdetails&id=1726809	Nematoda	Mituch (1957)	1957
Aonchotheca annulosa (Dujardin, 1845)	Rattus norvegicus	small intestine	Vysoké Tatry	Aonchotheca	Capillariidae	Trichinellida	Enoplea	Nematoda	SPECIES	https://www.marinespecies.org/aphia.php?p=taxdetails&id=1726809	Nematoda	Mituch (1970)	1970
Aonchotheca annulosa (Dujardin, 1845)	Rattus norvegicus	small intestine	PLA Poľana	Aonchotheca	Capillariidae	Trichinellida	Enoplea	Nematoda	SPECIES	https://www.marinespecies.org/aphia.php?p=taxdetails&id=1726809	Nematoda	Mituch (1975)	1975
Aonchotheca annulosa (Dujardin, 1845)	Myodes glareolus	small intestine	Vysoké Tatry	Aonchotheca	Capillariidae	Trichinellida	Enoplea	Nematoda	SPECIES	https://www.marinespecies.org/aphia.php?p=taxdetails&id=1726809	Nematoda	Mituch (1970)	1970
Aonchotheca annulosa (Dujardin, 1845)	Myodes glareolus	small intestine	PLA Poľana	Aonchotheca	Capillariidae	Trichinellida	Enoplea	Nematoda	SPECIES	https://www.marinespecies.org/aphia.php?p=taxdetails&id=1726809	Nematoda	Mituch (1975)	1975
Aonchotheca annulosa (Dujardin, 1845)	Myodes glareolus	small intestine	Vysoké Tatry	Aonchotheca	Capillariidae	Trichinellida	Enoplea	Nematoda	SPECIES	https://www.marinespecies.org/aphia.php?p=taxdetails&id=1726809	Nematoda	Mituch et al. (1987)	1987
Aonchotheca annulosa (Dujardin, 1845)	Rattus norvegicus	small intestine	Vysoké Tatry	Aonchotheca	Capillariidae	Trichinellida	Enoplea	Nematoda	SPECIES	https://www.marinespecies.org/aphia.php?p=taxdetails&id=1726809	Nematoda	Mituch et al. (1987)	1987
Aonchotheca annulosa (Dujardin, 1845)	Apodemus flavicollis		Rozhanovce	Aonchotheca	Capillariidae	Trichinellida	Enoplea	Nematoda	SPECIES	https://www.marinespecies.org/aphia.php?p=taxdetails&id=1726809	Nematoda	Ondríková et al. (2010)	2010
Liniscus papillosus (Polonio, 1860)	Rattus norvegicus	urinary bladder	Bytča / Kráľovský Chlmec / Ružomberok / Trebišov	Liniscus	Capillariidae	Trichinellida	Enoplea	Nematoda	SPECIES	https://www.gbif.org/species/9101938	Nematoda	Mituch (1957)	1957
Aonchotheca annulosa (Dujardin, 1845)	Rattus norvegicus	intestines / stomach	Nové Mesto nad Váhom / Kráľovský Chlmec / Rajec / Sečovce	Aonchotheca	Capillariidae	Trichinellida	Enoplea	Nematoda	SPECIES	https://www.marinespecies.org/aphia.php?p=taxdetails&id=1726809	Nematoda	Mituch (1957)	1957
Aonchotheca annulosa (Dujardin, 1845)	Apodemus flavicollis		Čergov Mts.	Aonchotheca	Capillariidae	Trichinellida	Enoplea	Nematoda	SPECIES	https://www.marinespecies.org/aphia.php?p=taxdetails&id=1726809	Nematoda	Mészáros and Štolmann (1984)	1984
Aonchotheca annulosa (Dujardin, 1845)	Myodes glareolus		Čergov Mts.	Aonchotheca	Capillariidae	Trichinellida	Enoplea	Nematoda	SPECIES	https://www.marinespecies.org/aphia.php?p=taxdetails&id=1726809	Nematoda	Mészáros and Štolmann (1984)	1984
Aonchotheca myoxinitelae (Diesing, 1851)	Eliomys quercinus		Slovenský kras	Aonchotheca	Capillariidae	Trichinellida	Enoplea	Nematoda	SPECIES	https://nemys.ugent.be/aphia.php?p=taxdetails&id=1726823	Nematoda	Baruš and Tenora (1957)	1957
Heterakis spumosa Schneider, 1866	Rattus norvegicus	large intestine / caecum	Banská Bystrica / Bytča / Galanta / Levice / Púchov / Rajec / Sečovce / Senec / Trenčín / Trnava / Turčianske Teplice	Heterakis	Heterakidae	Rhabditida	Chromadorea	Nematoda	SPECIES	https://www.gbif.org/species/2284268	Nematoda	Mituch (1957)	1957
Heterakis spumosa Schneider, 1866	Rattus norvegicus	small intestine	Bratislava	Heterakis	Heterakidae	Rhabditida	Chromadorea	Nematoda	SPECIES	https://www.gbif.org/species/2284268	Nematoda	Erhardová (1958)	1958
Heterakis spumosa Schneider, 1866	Apodemus agrarius		Rozhanovce	Heterakis	Heterakidae	Rhabditida	Chromadorea	Nematoda	SPECIES	https://www.gbif.org/species/2284268	Nematoda	Ondríková et al. (2010)	2010
Calodium hepaticum (Bancroft 1893)	Apodemus sylvaticus	liver	Vysoké Tatry	Calodium	Capillariidae	Trichinellida	Enoplea	Nematoda	SPECIES	https://www.gbif.org/species/7680363	Nematoda	Mituch (1970)	1970
Calodium hepaticum (Bancroft 1893)	Chionomys nivalis	liver	Vysoké Tatry	Calodium	Capillariidae	Trichinellida	Enoplea	Nematoda	SPECIES	https://www.gbif.org/species/7680363	Nematoda	Mituch (1970)	1970
Calodium hepaticum (Bancroft 1893)	Microtus arvalis	liver	PLA Poľana	Calodium	Capillariidae	Trichinellida	Enoplea	Nematoda	SPECIES	https://www.gbif.org/species/7680363	Nematoda	Mituch (1975)	1975
Calodium hepaticum (Bancroft 1893)	Myodes glareolus	liver	Vysoké Tatry	Calodium	Capillariidae	Trichinellida	Enoplea	Nematoda	SPECIES	https://www.gbif.org/species/7680363	Nematoda	Mituch et al. (1987)	1987
Calodium hepaticum (Bancroft 1893)	Rattus norvegicus	liver	Lučenec / Sečovce / Trenčín	Calodium	Capillariidae	Trichinellida	Enoplea	Nematoda	SPECIES	https://www.gbif.org/species/7680363	Nematoda	Mituch (1957)	1957
Calodium hepaticum (Bancroft 1893)	Apodemus flavicollis	liver	Vihorlat	Calodium	Capillariidae	Trichinellida	Enoplea	Nematoda	SPECIES	https://www.gbif.org/species/7680363	Nematoda	Erhardová (1956)	1956
Trichuris muris (Schrank, 1788)	Apodemus flavicollis	caecum	Rožňava / Domica / Košice	Trichuris	Trichuridae	Trichinellida	Enoplea	Nematoda	SPECIES	https://www.gbif.org/species/4554211	Nematoda	Erhardová (1956)	1956
Trichuris muris (Schrank, 1788)	Apodemus flavicollis	caecum	Domica	Trichuris	Trichuridae	Trichinellida	Enoplea	Nematoda	SPECIES	https://www.gbif.org/species/4554211	Nematoda	Tenora (1963)	1963
Trichuris muris (Schrank, 1788)	Apodemus flavicollis	caecum	Vysoké Tatry	Trichuris	Trichuridae	Trichinellida	Enoplea	Nematoda	SPECIES	https://www.gbif.org/species/4554211	Nematoda	Mituch (1970)	1970
Trichuris muris (Schrank, 1788)	Apodemus flavicollis	caecum	PLA Poľana	Trichuris	Trichuridae	Trichinellida	Enoplea	Nematoda	SPECIES	https://www.gbif.org/species/4554211	Nematoda	Mituch (1975)	1975
Trichuris muris (Schrank, 1788)	Apodemus flavicollis	intestines	Vysoké Tatry	Trichuris	Trichuridae	Trichinellida	Enoplea	Nematoda	SPECIES	https://www.gbif.org/species/4554211	Nematoda	Mituch et al. (1987)	1987
Trichuris muris (Schrank, 1788)	Apodemus sylvaticus	caecum	Košice	Trichuris	Trichuridae	Trichinellida	Enoplea	Nematoda	SPECIES	https://www.gbif.org/species/4554211	Nematoda	Erhardová (1956)	1956
Trichuris muris (Schrank, 1788)	Apodemus sylvaticus	caecum	Vysoké Tatry	Trichuris	Trichuridae	Trichinellida	Enoplea	Nematoda	SPECIES	https://www.gbif.org/species/4554211	Nematoda	Mituch (1970)	1970
Trichuris muris (Schrank, 1788)	Apodemus sylvaticus	caecum	PLA Poľana	Trichuris	Trichuridae	Trichinellida	Enoplea	Nematoda	SPECIES	https://www.gbif.org/species/4554211	Nematoda	Mituch (1975)	1975
Trichuris muris (Schrank, 1788)	Microtus agrestis	caecum	Vysoké Tatry	Trichuris	Trichuridae	Trichinellida	Enoplea	Nematoda	SPECIES	https://www.gbif.org/species/4554211	Nematoda	Erhardová (1955a)	1955
Trichuris muris (Schrank, 1788)	Microtus agrestis	intestines	Vysoké Tatry	Trichuris	Trichuridae	Trichinellida	Enoplea	Nematoda	SPECIES	https://www.gbif.org/species/4554211	Nematoda	Mituch et al. (1987)	1987
Trichuris muris (Schrank, 1788)	Microtus arvalis	caecum	Vysoké Tatry	Trichuris	Trichuridae	Trichinellida	Enoplea	Nematoda	SPECIES	https://www.gbif.org/species/4554211	Nematoda	Erhardová (1955a)	1955
Trichuris muris (Schrank, 1788)	Microtus arvalis	caecum	Domica / Gabčíkovo / Bratislava	Trichuris	Trichuridae	Trichinellida	Enoplea	Nematoda	SPECIES	https://www.gbif.org/species/4554211	Nematoda	Erhardová (1956)	1956
Trichuris muris (Schrank, 1788)	Microtus arvalis	caecum	Vysoké Tatry	Trichuris	Trichuridae	Trichinellida	Enoplea	Nematoda	SPECIES	https://www.gbif.org/species/4554211	Nematoda	Mituch (1970)	1970
Trichuris muris (Schrank, 1788)	Microtus arvalis	caecum	PLA Poľana	Trichuris	Trichuridae	Trichinellida	Enoplea	Nematoda	SPECIES	https://www.gbif.org/species/4554211	Nematoda	Mituch (1975)	1975
Trichuris muris (Schrank, 1788)	Microtus oeconomus	caecum	Gabčíkovo	Trichuris	Trichuridae	Trichinellida	Enoplea	Nematoda	SPECIES	https://www.gbif.org/species/4554211	Nematoda	Erhardová (1956)	1956
Trichuris muris (Schrank, 1788)	Mus musculus	caecum	Vysoké Tatry	Trichuris	Trichuridae	Trichinellida	Enoplea	Nematoda	SPECIES	https://www.gbif.org/species/4554211	Nematoda	Erhardová (1955a)	1955
Trichuris muris (Schrank, 1788)	Mus musculus	caecum	Bratislava	Trichuris	Trichuridae	Trichinellida	Enoplea	Nematoda	SPECIES	https://www.gbif.org/species/4554211	Nematoda	Erhardová (1956)	1956
Trichuris muris (Schrank, 1788)	Mus musculus	caecum	Vysoké Tatry	Trichuris	Trichuridae	Trichinellida	Enoplea	Nematoda	SPECIES	https://www.gbif.org/species/4554211	Nematoda	Mituch (1970)	1970
Trichuris muris (Schrank, 1788)	Mus musculus	caecum	PLA Poľana	Trichuris	Trichuridae	Trichinellida	Enoplea	Nematoda	SPECIES	https://www.gbif.org/species/4554211	Nematoda	Mituch (1975)	1975
Trichuris muris (Schrank, 1788)	Rattus norvegicus	large intestine / caecum	Košice / Kráľovský Chlmec / Levice / Ružomberok / Sečovce / Trebišov	Trichuris	Trichuridae	Trichinellida	Enoplea	Nematoda	SPECIES	https://www.gbif.org/species/4554211	Nematoda	Mituch (1957)	1957
Trichuris muris (Schrank, 1788)	Rattus norvegicus	caecum	Bratislava	Trichuris	Trichuridae	Trichinellida	Enoplea	Nematoda	SPECIES	https://www.gbif.org/species/4554211	Nematoda	Erhardová (1958)	1958
Trichuris muris (Schrank, 1788)	Rattus norvegicus	caecum	Vysoké Tatry	Trichuris	Trichuridae	Trichinellida	Enoplea	Nematoda	SPECIES	https://www.gbif.org/species/4554211	Nematoda	Mituch (1970)	1970
Trichuris muris (Schrank, 1788)	Rattus norvegicus	caecum	PLA Poľana	Trichuris	Trichuridae	Trichinellida	Enoplea	Nematoda	SPECIES	https://www.gbif.org/species/4554211	Nematoda	Mituch (1975)	1975
Trichosomoides crassicauda (Bellingham, 1840)	Rattus norvegicus	urinary bladder	Galanta / Hlohovec	Trichosomoides	Trichosomoididae	Trichinellida	Enoplea	Nematoda	SPECIES	https://www.gbif.org/species/2283363	Nematoda	Mituch (1957)	1957
Trichosomoides crassicauda (Bellingham, 1840)	Rattus norvegicus	urinary bladder	Bratislava	Trichosomoides	Trichosomoididae	Trichinellida	Enoplea	Nematoda	SPECIES	https://www.gbif.org/species/2283363	Nematoda	Erhardová (1958)	1958
Porrocaecum spp.	Microtus agrestis	caecum	Vysoké Tatry	Porrocaecum	Ascarididae	Rhabditida	Chromadorea	Nematoda	GENUS	https://www.marinespecies.org/aphia.php?p=taxdetails&id=22924	Nematoda	Erhardová (1956)	1956
Porrocaecum spp.	Microtus subterraneus	small intestine wall – nodules	Roháčska dolina	Porrocaecum	Ascarididae	Rhabditida	Chromadorea	Nematoda	GENUS	https://www.marinespecies.org/aphia.php?p=taxdetails&id=22924	Nematoda	Tenora (1967)	1967
Porrocaecum depressum (Zeder, 1800)	Mus musculus	body cavity	PLA Poľana	Porrocaecum	Ascarididae	Rhabditida	Chromadorea	Nematoda	SPECIES	https://www.marinespecies.org/aphia.php?p=taxdetails&id=1696192	Nematoda	Mituch (1975)	1975
Porrocaecum depressum (Zeder, 1800)	Apodemus sylvaticus	body cavity	PLA Poľana	Porrocaecum	Ascarididae	Rhabditida	Chromadorea	Nematoda	SPECIES	https://www.marinespecies.org/aphia.php?p=taxdetails&id=1696192	Nematoda	Mituch (1975)	1975
Porrocaecum depressum (Zeder, 1800)	Sciurus vulgaris	large intestine / caecum	Roháčska dolina	Porrocaecum	Ascarididae	Rhabditida	Chromadorea	Nematoda	SPECIES	https://www.marinespecies.org/aphia.php?p=taxdetails&id=1696192	Nematoda	Tenora (1967)	1967
Enterobius (Enterobius) sciuri (Cameron, 1932)	Sciurus vulgaris	large intestine	Vysoké Tatry	Enterobius	Oxyuridae	Rhabditida	Chromadorea	Nematoda	SPECIES	https://www.marinespecies.org/aphia.php?p=taxdetails&id=1589653	Nematoda	Mituch (1970)	1970
Enterobius (Enterobius) sciuri (Cameron, 1932)	Sciurus vulgaris	caecum	PLA Poľana	Enterobius	Oxyuridae	Rhabditida	Chromadorea	Nematoda	SPECIES	https://www.marinespecies.org/aphia.php?p=taxdetails&id=1589653	Nematoda	Mituch (1975)	1975
Enterobius (Enterobius) sciuri (Cameron, 1932)	Sciurus vulgaris	large intestine / caecum	Vysoké Tatry	Enterobius	Oxyuridae	Rhabditida	Chromadorea	Nematoda	SPECIES	https://www.marinespecies.org/aphia.php?p=taxdetails&id=1589653	Nematoda	Mituch et al. (1987)	1987
Aspiculuris dinniki Schulz, 1927	Apodemus uralensis	large intestine / caecum	Vysoké Tatry	Aspiculuris	Heteroxynematidae	Rhabditida	Chromadorea	Nematoda	SPECIES	https://www.marinespecies.org/aphia.php?p=taxdetails&id=1589043	Nematoda	Mituch (1970)	1970
Aspiculuris dinniki Schulz, 1927	Apodemus flavicollis	large intestine / caecum	Vysoké Tatry	Aspiculuris	Heteroxynematidae	Rhabditida	Chromadorea	Nematoda	SPECIES	https://www.marinespecies.org/aphia.php?p=taxdetails&id=1589043	Nematoda	Mituch (1970)	1970
Aspiculuris dinniki Schulz, 1927	Apodemus sylvaticus	large intestine / caecum	Vysoké Tatry	Aspiculuris	Heteroxynematidae	Rhabditida	Chromadorea	Nematoda	SPECIES	https://www.marinespecies.org/aphia.php?p=taxdetails&id=1589043	Nematoda	Mituch (1970)	1970
Aspiculuris dinniki Schulz, 1927	Chionomys nivalis	small intestine	Vysoké Tatry	Aspiculuris	Heteroxynematidae	Rhabditida	Chromadorea	Nematoda	SPECIES	https://www.marinespecies.org/aphia.php?p=taxdetails&id=1589043	Nematoda	Tenora (1955)	1955
Aspiculuris dinniki Schulz, 1927	Chionomys nivalis	large intestine / caecum	Vysoké Tatry	Aspiculuris	Heteroxynematidae	Rhabditida	Chromadorea	Nematoda	SPECIES	https://www.marinespecies.org/aphia.php?p=taxdetails&id=1589043	Nematoda	Erhardová (1955a)	1955
Aspiculuris dinniki Schulz, 1927	Chionomys nivalis	small intestine	Roháčska dolina	Aspiculuris	Heteroxynematidae	Rhabditida	Chromadorea	Nematoda	SPECIES	https://www.marinespecies.org/aphia.php?p=taxdetails&id=1589043	Nematoda	Tenora (1967)	1967
Aspiculuris dinniki Schulz, 1927	Chionomys nivalis	large intestine / caecum	Vysoké Tatry	Aspiculuris	Heteroxynematidae	Rhabditida	Chromadorea	Nematoda	SPECIES	https://www.marinespecies.org/aphia.php?p=taxdetails&id=1589043	Nematoda	Mituch (1970)	1970
Aspiculuris dinniki Schulz, 1927	Microtus agrestis	large intestine / caecum	Vysoké Tatry	Aspiculuris	Heteroxynematidae	Rhabditida	Chromadorea	Nematoda	SPECIES	https://www.marinespecies.org/aphia.php?p=taxdetails&id=1589043	Nematoda	Mituch et al. (1987)	1987
Aspiculuris dinniki Schulz, 1927	Myodes glareolus	large intestine / caecum	Vysoké Tatry	Aspiculuris	Heteroxynematidae	Rhabditida	Chromadorea	Nematoda	SPECIES	https://www.marinespecies.org/aphia.php?p=taxdetails&id=1589043	Nematoda	Mituch (1970)	1970
Aspiculuris dinniki Schulz, 1927	Microtus tatricus	large intestine / caecum	Vysoké Tatry	Aspiculuris	Heteroxynematidae	Rhabditida	Chromadorea	Nematoda	SPECIES	https://www.marinespecies.org/aphia.php?p=taxdetails&id=1589043	Nematoda	Erhardová (1955a)	1955
Aspiculuris dinniki Schulz, 1927	Microtus tatricus	large intestine / caecum	Vysoké Tatry	Aspiculuris	Heteroxynematidae	Rhabditida	Chromadorea	Nematoda	SPECIES	https://www.marinespecies.org/aphia.php?p=taxdetails&id=1589043	Nematoda	Mituch et al. (1987)	1987
Aspiculuris dinniki Schulz, 1927	Microtus subterraneus	large intestine / caecum	Vysoké Tatry	Aspiculuris	Heteroxynematidae	Rhabditida	Chromadorea	Nematoda	SPECIES	https://www.marinespecies.org/aphia.php?p=taxdetails&id=1589043	Nematoda	Mituch (1970)	1970
Aspiculuris dinniki Schulz, 1927	Microtus subterraneus	large intestine / caecum	PLA Poľana	Aspiculuris	Heteroxynematidae	Rhabditida	Chromadorea	Nematoda	SPECIES	https://www.marinespecies.org/aphia.php?p=taxdetails&id=1589043	Nematoda	Mituch (1975)	1975
Aspiculuris tetraptera Nitzsch, 1821	Apodemus sylvaticus	large intestine / caecum	Vysoké Tatry	Aspiculuris	Heteroxynematidae	Rhabditida	Chromadorea	Nematoda	SPECIES	https://www.marinespecies.org/aphia.php?p=taxdetails&id=1589049	Nematoda	Mituch (1970)	1970
Aspiculuris tetraptera Nitzsch, 1821	Apodemus sylvaticus	large intestine / caecum	PLA Poľana	Aspiculuris	Heteroxynematidae	Rhabditida	Chromadorea	Nematoda	SPECIES	https://www.marinespecies.org/aphia.php?p=taxdetails&id=1589049	Nematoda	Mituch (1975)	1975
Aspiculuris tetraptera Nitzsch, 1821	Apodemus flavicollis	large intestine / caecum	PLA Poľana	Aspiculuris	Heteroxynematidae	Rhabditida	Chromadorea	Nematoda	SPECIES	https://www.marinespecies.org/aphia.php?p=taxdetails&id=1589049	Nematoda	Mituch (1975)	1975
Aspiculuris tetraptera Nitzsch, 1821	Mus musculus	large intestine / caecum	Vysoké Tatry	Aspiculuris	Heteroxynematidae	Rhabditida	Chromadorea	Nematoda	SPECIES	https://www.marinespecies.org/aphia.php?p=taxdetails&id=1589049	Nematoda	Erhardová (1955a)	1955
Aspiculuris tetraptera Nitzsch, 1821	Mus musculus	large intestine / caecum	Vysoké Tatry	Aspiculuris	Heteroxynematidae	Rhabditida	Chromadorea	Nematoda	SPECIES	https://www.marinespecies.org/aphia.php?p=taxdetails&id=1589049	Nematoda	Mituch (1970)	1970
Aspiculuris tetraptera Nitzsch, 1821	Mus musculus	large intestine / caecum	PLA Poľana	Aspiculuris	Heteroxynematidae	Rhabditida	Chromadorea	Nematoda	SPECIES	https://www.marinespecies.org/aphia.php?p=taxdetails&id=1589049	Nematoda	Mituch (1975)	1975
Aspiculuris tetraptera Nitzsch, 1821	Mus musculus	large intestine / caecum	Vysoké Tatry	Aspiculuris	Heteroxynematidae	Rhabditida	Chromadorea	Nematoda	SPECIES	https://www.marinespecies.org/aphia.php?p=taxdetails&id=1589049	Nematoda	Mituch et al. (1987)	1987
Syphacia (Syphacia) montana (Yamaguti, 1943)	Marmota marmota	caecum	Vysoké Tatry	Syphacia	Oxyuridae	Rhabditida	Chromadorea	Nematoda	SPECIES	https://www.marinespecies.org/aphia.php?p=taxdetails&id=1589703	Nematoda	Mituch (1970)	1970
Syphacia (Syphacia) montana (Yamaguti, 1943)	Microtus agrestis	small intestine	Roháčska dolina	Syphacia	Oxyuridae	Rhabditida	Chromadorea	Nematoda	SPECIES	https://www.marinespecies.org/aphia.php?p=taxdetails&id=1589703	Nematoda	Tenora (1967)	1967
Syphacia (Syphacia) montana (Yamaguti, 1943)	Microtus subterraneus	small intestine	Roháčska dolina	Syphacia	Oxyuridae	Rhabditida	Chromadorea	Nematoda	SPECIES	https://www.marinespecies.org/aphia.php?p=taxdetails&id=1589703	Nematoda	Tenora (1967)	1967
Syphacia (Syphacia) montana (Yamaguti, 1943)	Microtus subterraneus	caecum	Vysoké Tatry	Syphacia	Oxyuridae	Rhabditida	Chromadorea	Nematoda	SPECIES	https://www.marinespecies.org/aphia.php?p=taxdetails&id=1589703	Nematoda	Mituch (1970)	1970
Syphacia (Syphacia) montana (Yamaguti, 1943)	Microtus subterraneus	small intestine	Vysoké Tatry	Syphacia	Oxyuridae	Rhabditida	Chromadorea	Nematoda	SPECIES	https://www.marinespecies.org/aphia.php?p=taxdetails&id=1589703	Nematoda	Mituch et al. (1987)	1987
Syphacia (Syphacia) montana (Yamaguti, 1943)	Microtus tatricus	small intestine	Roháčska dolina	Syphacia	Oxyuridae	Rhabditida	Chromadorea	Nematoda	SPECIES	https://www.marinespecies.org/aphia.php?p=taxdetails&id=1589703	Nematoda	Tenora (1967)	1967
Syphacia (Syphacia) montana (Yamaguti, 1943)	Microtus tatricus	caecum	Vysoké Tatry	Syphacia	Oxyuridae	Rhabditida	Chromadorea	Nematoda	SPECIES	https://www.marinespecies.org/aphia.php?p=taxdetails&id=1589703	Nematoda	Mituch (1970)	1970
Syphacia (Syphacia) montana (Yamaguti, 1943)	Microtus tatricus	small intestine	Vysoké Tatry	Syphacia	Oxyuridae	Rhabditida	Chromadorea	Nematoda	SPECIES	https://www.marinespecies.org/aphia.php?p=taxdetails&id=1589703	Nematoda	Mituch et al. (1987)	1987
Syphacia (Syphacia) montana (Yamaguti, 1943)	Myodes glareolus	small intestine	Vysoké Tatry	Syphacia	Oxyuridae	Rhabditida	Chromadorea	Nematoda	SPECIES	https://www.marinespecies.org/aphia.php?p=taxdetails&id=1589703	Nematoda	Mituch et al. (1987)	1987
Syphacia (Syphacia) obvelata (Rudolphi, 1802)	Apodemus flavicollis	large intestine / caecum	Vysoké Tatry	Syphacia	Oxyuridae	Rhabditida	Chromadorea	Nematoda	SPECIES	https://www.marinespecies.org/aphia.php?p=taxdetails&id=1589707	Nematoda	Erhardová (1955a)	1955
Syphacia (Syphacia) obvelata (Rudolphi, 1802)	Apodemus flavicollis	caecum	Košice / Domica / Rožňava / Žiar nad Hronom	Syphacia	Oxyuridae	Rhabditida	Chromadorea	Nematoda	SPECIES	https://www.marinespecies.org/aphia.php?p=taxdetails&id=1589707	Nematoda	Erhardová (1956)	1956
Syphacia (Syphacia) obvelata (Rudolphi, 1802)	Apodemus flavicollis	caecum / small intestine	Žiar nad Hronom / Domica / Liptovský Mikuláš	Syphacia	Oxyuridae	Rhabditida	Chromadorea	Nematoda	SPECIES	https://www.marinespecies.org/aphia.php?p=taxdetails&id=1589707	Nematoda	Tenora (1963)	1963
Syphacia (Syphacia) obvelata (Rudolphi, 1802)	Apodemus flavicollis	large intestine / caecum	PLA Poľana	Syphacia	Oxyuridae	Rhabditida	Chromadorea	Nematoda	SPECIES	https://www.marinespecies.org/aphia.php?p=taxdetails&id=1589707	Nematoda	Mituch (1975)	1975
Syphacia (Syphacia) obvelata (Rudolphi, 1802)	Apodemus agrarius	caecum	Slovenské Nové Mesto	Syphacia	Oxyuridae	Rhabditida	Chromadorea	Nematoda	SPECIES	https://www.marinespecies.org/aphia.php?p=taxdetails&id=1589707	Nematoda	Erhardová (1956)	1956
Syphacia (Syphacia) obvelata (Rudolphi, 1802)	Apodemus agrarius	large intestine / caecum	Michalovce / Prešov / Medzilaborce	Syphacia	Oxyuridae	Rhabditida	Chromadorea	Nematoda	SPECIES	https://www.marinespecies.org/aphia.php?p=taxdetails&id=1589707	Nematoda	Erhardová (1958)	1958
Syphacia (Syphacia) obvelata (Rudolphi, 1802)	Apodemus agrarius	caecum / small intestine	Orava	Syphacia	Oxyuridae	Rhabditida	Chromadorea	Nematoda	SPECIES	https://www.marinespecies.org/aphia.php?p=taxdetails&id=1589707	Nematoda	Tenora (1963)	1963
Syphacia (Syphacia) obvelata (Rudolphi, 1802)	Apodemus flavicollis	intestines	Vysoké Tatry	Syphacia	Oxyuridae	Rhabditida	Chromadorea	Nematoda	SPECIES	https://www.marinespecies.org/aphia.php?p=taxdetails&id=1589707	Nematoda	Mituch (1970)	1970
Syphacia (Syphacia) obvelata (Rudolphi, 1802)	Apodemus sylvaticus	caecum	Domica	Syphacia	Oxyuridae	Rhabditida	Chromadorea	Nematoda	SPECIES	https://www.marinespecies.org/aphia.php?p=taxdetails&id=1589707	Nematoda	Erhardová (1956)	1956
Syphacia (Syphacia) obvelata (Rudolphi, 1802)	Apodemus sylvaticus	caecum / small intestine	South Eastern Slovakia	Syphacia	Oxyuridae	Rhabditida	Chromadorea	Nematoda	SPECIES	https://www.marinespecies.org/aphia.php?p=taxdetails&id=1589707	Nematoda	Tenora (1963)	1963
Syphacia (Syphacia) obvelata (Rudolphi, 1802)	Apodemus sylvaticus	intestines	Vysoké Tatry	Syphacia	Oxyuridae	Rhabditida	Chromadorea	Nematoda	SPECIES	https://www.marinespecies.org/aphia.php?p=taxdetails&id=1589707	Nematoda	Mituch (1970)	1970
Syphacia (Syphacia) obvelata (Rudolphi, 1802)	Apodemus sylvaticus	large intestine / caecum	PLA Poľana	Syphacia	Oxyuridae	Rhabditida	Chromadorea	Nematoda	SPECIES	https://www.marinespecies.org/aphia.php?p=taxdetails&id=1589707	Nematoda	Mituch (1975)	1975
Syphacia (Syphacia) obvelata (Rudolphi, 1802)	Microtus agrestis	large intestine / caecum	Vysoké Tatry	Syphacia	Oxyuridae	Rhabditida	Chromadorea	Nematoda	SPECIES	https://www.marinespecies.org/aphia.php?p=taxdetails&id=1589707	Nematoda	Erhardová (1955a)	1955
Syphacia (Syphacia) obvelata (Rudolphi, 1802)	Microtus agrestis	caecum	Nízke Tatry	Syphacia	Oxyuridae	Rhabditida	Chromadorea	Nematoda	SPECIES	https://www.marinespecies.org/aphia.php?p=taxdetails&id=1589707	Nematoda	Erhardová (1958)	1958
Syphacia (Syphacia) obvelata (Rudolphi, 1802)	Microtus agrestis	caecum	Vysoké Tatry	Syphacia	Oxyuridae	Rhabditida	Chromadorea	Nematoda	SPECIES	https://www.marinespecies.org/aphia.php?p=taxdetails&id=1589707	Nematoda	Mituch et al. (1987)	1987
Syphacia (Syphacia) obvelata (Rudolphi, 1802)	Microtus arvalis	caecum	Košice / Domica	Syphacia	Oxyuridae	Rhabditida	Chromadorea	Nematoda	SPECIES	https://www.marinespecies.org/aphia.php?p=taxdetails&id=1589707	Nematoda	Erhardová (1956)	1956
Syphacia (Syphacia) obvelata (Rudolphi, 1802)	Microtus arvalis	large intestine / caecum	PLA Poľana	Syphacia	Oxyuridae	Rhabditida	Chromadorea	Nematoda	SPECIES	https://www.marinespecies.org/aphia.php?p=taxdetails&id=1589707	Nematoda	Mituch (1975)	1975
Syphacia (Syphacia) obvelata (Rudolphi, 1802)	Chionomys nivalis	caecum	Vysoké Tatry	Syphacia	Oxyuridae	Rhabditida	Chromadorea	Nematoda	SPECIES	https://www.marinespecies.org/aphia.php?p=taxdetails&id=1589707	Nematoda	Tenora (1955)	1955
Syphacia (Syphacia) obvelata (Rudolphi, 1802)	Chionomys nivalis	large intestine / caecum	Vysoké Tatry	Syphacia	Oxyuridae	Rhabditida	Chromadorea	Nematoda	SPECIES	https://www.marinespecies.org/aphia.php?p=taxdetails&id=1589707	Nematoda	Erhardová (1955a)	1955
Syphacia (Syphacia) obvelata (Rudolphi, 1802)	Chionomys nivalis	large intestine / caecum	Vysoké Tatry	Syphacia	Oxyuridae	Rhabditida	Chromadorea	Nematoda	SPECIES	https://www.marinespecies.org/aphia.php?p=taxdetails&id=1589707	Nematoda	Mituch (1970)	1970
Syphacia (Syphacia) obvelata (Rudolphi, 1802)	Microtus oeconomus	caecum	Gabčíkovo	Syphacia	Oxyuridae	Rhabditida	Chromadorea	Nematoda	SPECIES	https://www.marinespecies.org/aphia.php?p=taxdetails&id=1589707	Nematoda	Erhardová (1956)	1956
Syphacia (Syphacia) obvelata (Rudolphi, 1802)	Mus musculus	large intestine / caecum	Vysoké Tatry	Syphacia	Oxyuridae	Rhabditida	Chromadorea	Nematoda	SPECIES	https://www.marinespecies.org/aphia.php?p=taxdetails&id=1589707	Nematoda	Erhardová (1955a)	1955
Syphacia (Syphacia) obvelata (Rudolphi, 1802)	Mus musculus	large intestine / caecum	Vysoké Tatry	Syphacia	Oxyuridae	Rhabditida	Chromadorea	Nematoda	SPECIES	https://www.marinespecies.org/aphia.php?p=taxdetails&id=1589707	Nematoda	Mituch (1970)	1970
Syphacia (Syphacia) obvelata (Rudolphi, 1802)	Mus musculus	large intestine / caecum	PLA Poľana	Syphacia	Oxyuridae	Rhabditida	Chromadorea	Nematoda	SPECIES	https://www.marinespecies.org/aphia.php?p=taxdetails&id=1589707	Nematoda	Mituch (1975)	1975
Syphacia (Syphacia) obvelata (Rudolphi, 1802)	Myodes glareolus	large intestine / caecum	Vysoké Tatry	Syphacia	Oxyuridae	Rhabditida	Chromadorea	Nematoda	SPECIES	https://www.marinespecies.org/aphia.php?p=taxdetails&id=1589707	Nematoda	Erhardová (1955a)	1955
Syphacia (Syphacia) obvelata (Rudolphi, 1802)	Myodes glareolus	caecum	Košice / Domica	Syphacia	Oxyuridae	Rhabditida	Chromadorea	Nematoda	SPECIES	https://www.marinespecies.org/aphia.php?p=taxdetails&id=1589707	Nematoda	Erhardová (1956)	1956
Syphacia (Syphacia) obvelata (Rudolphi, 1802)	Myodes glareolus	large intestine / caecum	Vysoké Tatry	Syphacia	Oxyuridae	Rhabditida	Chromadorea	Nematoda	SPECIES	https://www.marinespecies.org/aphia.php?p=taxdetails&id=1589707	Nematoda	Mituch (1970)	1970
Syphacia (Syphacia) obvelata (Rudolphi, 1802)	Myodes glareolus	large intestine / caecum	PLA Poľana	Syphacia	Oxyuridae	Rhabditida	Chromadorea	Nematoda	SPECIES	https://www.marinespecies.org/aphia.php?p=taxdetails&id=1589707	Nematoda	Mituch (1975)	1975
Syphacia (Syphacia) obvelata (Rudolphi, 1802)	Myodes glareolus	caecum	Vysoké Tatry	Syphacia	Oxyuridae	Rhabditida	Chromadorea	Nematoda	SPECIES	https://www.marinespecies.org/aphia.php?p=taxdetails&id=1589707	Nematoda	Mituch et al. (1987)	1987
Syphacia (Syphacia) obvelata (Rudolphi, 1802)	Muscardinus avellanarius	large intestine / caecum	Vysoké Tatry	Syphacia	Oxyuridae	Rhabditida	Chromadorea	Nematoda	SPECIES	https://www.marinespecies.org/aphia.php?p=taxdetails&id=1589707	Nematoda	Mituch (1970)	1970
Syphacia (Syphacia) obvelata (Rudolphi, 1802)	Mus musculus	caecum	Vysoké Tatry	Syphacia	Oxyuridae	Rhabditida	Chromadorea	Nematoda	SPECIES	https://www.marinespecies.org/aphia.php?p=taxdetails&id=1589707	Nematoda	Mituch et al. (1987)	1987
Syphacia (Syphacia) obvelata (Rudolphi, 1802)	Microtus subterraneus	caecum	Kráľovský Chlmec	Syphacia	Oxyuridae	Rhabditida	Chromadorea	Nematoda	SPECIES	https://www.marinespecies.org/aphia.php?p=taxdetails&id=1589707	Nematoda	Erhardová (1956)	1956
Syphacia (Syphacia) obvelata (Rudolphi, 1802)	Microtus subterraneus	large intestine / caecum	PLA Poľana	Syphacia	Oxyuridae	Rhabditida	Chromadorea	Nematoda	SPECIES	https://www.marinespecies.org/aphia.php?p=taxdetails&id=1589707	Nematoda	Mituch (1975)	1975
Syphacia (Seuratoxyuris) frederici (Roman, 1945)	Apodemus flavicollis		Čergov Mts.	Syphacia	Oxyuridae	Rhabditida	Chromadorea	Nematoda	SPECIES	https://www.marinespecies.org/aphia.php?p=taxdetails&id=1589678	Nematoda	Mészáros and Štolmann (1984)	1984
Syphacia (Syphacia) montana (Yamaguti, 1943)	Microtus subterraneus		Čergov Mts.	Syphacia	Oxyuridae	Rhabditida	Chromadorea	Nematoda	SPECIES	https://www.marinespecies.org/aphia.php?p=taxdetails&id=1589703	Nematoda	Mészáros and Štolmann (1984)	1984
Syphacia (Syphacia) nigeriana (Baylis, 1928)	Microtus arvalis		Čergov Mts.	Syphacia	Oxyuridae	Rhabditida	Chromadorea	Nematoda	SPECIES	https://www.marinespecies.org/aphia.php?p=taxdetails&id=1589706	Nematoda	Mészáros and Štolmann (1984)	1984
Syphacia (Syphacia) stroma (Linstow, 1884)	Apodemus agrarius		Rozhanovce	Syphacia	Oxyuridae	Rhabditida	Chromadorea	Nematoda	SPECIES	https://www.marinespecies.org/aphia.php?p=taxdetails&id=1589713	Nematoda	Ondríková et al. (2010)	2010
Syphacia (Syphacia) stroma (Linstow, 1884)	Apodemus flavicollis		Rozhanovce	Syphacia	Oxyuridae	Rhabditida	Chromadorea	Nematoda	SPECIES	https://www.marinespecies.org/aphia.php?p=taxdetails&id=1589713	Nematoda	Ondríková et al. (2010)	2010
Heligmosomum costellatum (Dujardin, 1845)	Apodemus uralensis	small intestine	Vysoké Tatry	Heligmosomum	Heligmosomidae	Rhabditida	Chromadorea	Nematoda	SPECIES	https://www.gbif.org/species/4559061	Nematoda	Mituch (1970)	1970
Heligmosomum costellatum (Dujardin, 1845)	Apodemus flavicollis	small intestine / stomach	Domica / Bratislava	Heligmosomum	Heligmosomidae	Rhabditida	Chromadorea	Nematoda	SPECIES	https://www.gbif.org/species/4559061	Nematoda	Erhardová (1956)	1956
Heligmosomum costellatum (Dujardin, 1845)	Apodemus flavicollis	small intestine / stomach	Vysoké Tatry	Heligmosomum	Heligmosomidae	Rhabditida	Chromadorea	Nematoda	SPECIES	https://www.gbif.org/species/4559061	Nematoda	Tenora (1963)	1963
Heligmosomum costellatum (Dujardin, 1845)	Apodemus flavicollis	small intestine	Roháčska dolina	Heligmosomum	Heligmosomidae	Rhabditida	Chromadorea	Nematoda	SPECIES	https://www.gbif.org/species/4559061	Nematoda	Tenora (1967)	1967
Heligmosomum costellatum (Dujardin, 1845)	Apodemus flavicollis	small intestine	Vysoké Tatry	Heligmosomum	Heligmosomidae	Rhabditida	Chromadorea	Nematoda	SPECIES	https://www.gbif.org/species/4559061	Nematoda	Mituch (1970)	1970
Heligmosomum costellatum (Dujardin, 1845)	Apodemus flavicollis	small intestine	PLA Poľana	Heligmosomum	Heligmosomidae	Rhabditida	Chromadorea	Nematoda	SPECIES	https://www.gbif.org/species/4559061	Nematoda	Mituch (1975)	1975
Heligmosomum costellatum (Dujardin, 1845)	Apodemus flavicollis	small intestine / stomach	Vysoké Tatry	Heligmosomum	Heligmosomidae	Rhabditida	Chromadorea	Nematoda	SPECIES	https://www.gbif.org/species/4559061	Nematoda	Mituch et al. (1987)	1987
Heligmosomum costellatum (Dujardin, 1845)	Apodemus sylvaticus	small intestine / stomach	Domica	Heligmosomum	Heligmosomidae	Rhabditida	Chromadorea	Nematoda	SPECIES	https://www.gbif.org/species/4559061	Nematoda	Erhardová (1956)	1956
Heligmosomum costellatum (Dujardin, 1845)	Apodemus sylvaticus	small intestine	Vysoké Tatry	Heligmosomum	Heligmosomidae	Rhabditida	Chromadorea	Nematoda	SPECIES	https://www.gbif.org/species/4559061	Nematoda	Mituch (1970)	1970
Heligmosomum costellatum (Dujardin, 1845)	Apodemus sylvaticus	small intestine	PLA Poľana	Heligmosomum	Heligmosomidae	Rhabditida	Chromadorea	Nematoda	SPECIES	https://www.gbif.org/species/4559061	Nematoda	Mituch (1975)	1975
Heligmosomum costellatum (Dujardin, 1845)	Microtus agrestis	small intestine	Vysoké Tatry	Heligmosomum	Heligmosomidae	Rhabditida	Chromadorea	Nematoda	SPECIES	https://www.gbif.org/species/4559061	Nematoda	Erhardová (1955a)	1955
Heligmosomum costellatum (Dujardin, 1845)	Microtus agrestis	small intestine	Roháčska dolina	Heligmosomum	Heligmosomidae	Rhabditida	Chromadorea	Nematoda	SPECIES	https://www.gbif.org/species/4559061	Nematoda	Tenora (1967)	1967
Heligmosomum costellatum (Dujardin, 1845)	Microtus agrestis	small intestine	Vysoké Tatry	Heligmosomum	Heligmosomidae	Rhabditida	Chromadorea	Nematoda	SPECIES	https://www.gbif.org/species/4559061	Nematoda	Mituch (1970)	1970
Heligmosomum costellatum (Dujardin, 1845)	Microtus agrestis	small intestine	PLA Poľana	Heligmosomum	Heligmosomidae	Rhabditida	Chromadorea	Nematoda	SPECIES	https://www.gbif.org/species/4559061	Nematoda	Mituch (1975)	1975
Heligmosomum costellatum (Dujardin, 1845)	Microtus agrestis	small intestine / stomach	Vysoké Tatry	Heligmosomum	Heligmosomidae	Rhabditida	Chromadorea	Nematoda	SPECIES	https://www.gbif.org/species/4559061	Nematoda	Mituch et al. (1987)	1987
Heligmosomum costellatum (Dujardin, 1845)	Chionomys nivalis	small intestine	Vysoké Tatry	Heligmosomum	Heligmosomidae	Rhabditida	Chromadorea	Nematoda	SPECIES	https://www.gbif.org/species/4559061	Nematoda	Tenora (1955)	1955
Heligmosomum costellatum (Dujardin, 1845)	Chionomys nivalis	small intestine	Vysoké Tatry	Heligmosomum	Heligmosomidae	Rhabditida	Chromadorea	Nematoda	SPECIES	https://www.gbif.org/species/4559061	Nematoda	Erhardová (1955a)	1955
Heligmosomum costellatum (Dujardin, 1845)	Chionomys nivalis	small intestine	Roháčska dolina	Heligmosomum	Heligmosomidae	Rhabditida	Chromadorea	Nematoda	SPECIES	https://www.gbif.org/species/4559061	Nematoda	Tenora (1967)	1967
Heligmosomum costellatum (Dujardin, 1845)	Chionomys nivalis	small intestine	Vysoké Tatry	Heligmosomum	Heligmosomidae	Rhabditida	Chromadorea	Nematoda	SPECIES	https://www.gbif.org/species/4559061	Nematoda	Mituch (1970)	1970
Heligmosomum costellatum (Dujardin, 1845)	Microtus arvalis	small intestine / stomach	Vysoké Tatry	Heligmosomum	Heligmosomidae	Rhabditida	Chromadorea	Nematoda	SPECIES	https://www.gbif.org/species/4559061	Nematoda	Erhardová (1955a)	1955
Heligmosomum costellatum (Dujardin, 1845)	Microtus arvalis	small intestine / stomach	Domica	Heligmosomum	Heligmosomidae	Rhabditida	Chromadorea	Nematoda	SPECIES	https://www.gbif.org/species/4559061	Nematoda	Erhardová (1956)	1956
Heligmosomum costellatum (Dujardin, 1845)	Microtus arvalis	small intestine	Vysoké Tatry	Heligmosomum	Heligmosomidae	Rhabditida	Chromadorea	Nematoda	SPECIES	https://www.gbif.org/species/4559061	Nematoda	Mituch (1970)	1970
Heligmosomum costellatum (Dujardin, 1845)	Microtus arvalis	small intestine	PLA Poľana	Heligmosomum	Heligmosomidae	Rhabditida	Chromadorea	Nematoda	SPECIES	https://www.gbif.org/species/4559061	Nematoda	Mituch (1975)	1975
Heligmosomum costellatum (Dujardin, 1845)	Microtus arvalis	small intestine / stomach	Vysoké Tatry	Heligmosomum	Heligmosomidae	Rhabditida	Chromadorea	Nematoda	SPECIES	https://www.gbif.org/species/4559061	Nematoda	Mituch et al. (1987)	1987
Heligmosomum costellatum (Dujardin, 1845)	Microtus arvalis	small intestine	Čergov Mts.	Heligmosomum	Heligmosomidae	Rhabditida	Chromadorea	Nematoda	SPECIES	https://www.gbif.org/species/4559061	Nematoda	Mészáros and Štolmann (1984)	1984
Heligmosomum costellatum (Dujardin, 1845)	Mus musculus	small intestine	Vysoké Tatry	Heligmosomum	Heligmosomidae	Rhabditida	Chromadorea	Nematoda	SPECIES	https://www.gbif.org/species/4559061	Nematoda	Mituch (1970)	1970
Heligmosomum costellatum (Dujardin, 1845)	Mus musculus	small intestine	PLA Poľana	Heligmosomum	Heligmosomidae	Rhabditida	Chromadorea	Nematoda	SPECIES	https://www.gbif.org/species/4559061	Nematoda	Mituch (1975)	1975
Heligmosomum costellatum (Dujardin, 1845)	Myodes glareolus	small intestine	Vysoké Tatry	Heligmosomum	Heligmosomidae	Rhabditida	Chromadorea	Nematoda	SPECIES	https://www.gbif.org/species/4559061	Nematoda	Erhardová (1955a)	1955
Heligmosomum costellatum (Dujardin, 1845)	Myodes glareolus	small intestine	Roháčska dolina	Heligmosomum	Heligmosomidae	Rhabditida	Chromadorea	Nematoda	SPECIES	https://www.gbif.org/species/4559061	Nematoda	Tenora (1967)	1967
Heligmosomum costellatum (Dujardin, 1845)	Myodes glareolus	small intestine	Vysoké Tatry	Heligmosomum	Heligmosomidae	Rhabditida	Chromadorea	Nematoda	SPECIES	https://www.gbif.org/species/4559061	Nematoda	Mituch (1970)	1970
Heligmosomum costellatum (Dujardin, 1845)	Myodes glareolus	small intestine	PLA Poľana	Heligmosomum	Heligmosomidae	Rhabditida	Chromadorea	Nematoda	SPECIES	https://www.gbif.org/species/4559061	Nematoda	Mituch (1975)	1975
Heligmosomum costellatum (Dujardin, 1845)	Myodes glareolus	small intestine / stomach	Vysoké Tatry	Heligmosomum	Heligmosomidae	Rhabditida	Chromadorea	Nematoda	SPECIES	https://www.gbif.org/species/4559061	Nematoda	Mituch et al. (1987)	1987
Heligmosomum costellatum (Dujardin, 1845)	Microtus subterraneus	small intestine	Kráľovský Chlmec	Heligmosomum	Heligmosomidae	Rhabditida	Chromadorea	Nematoda	SPECIES	https://www.gbif.org/species/4559061	Nematoda	Erhardová (1956)	1956
Heligmosomum costellatum (Dujardin, 1845)	Microtus subterraneus	small intestine	Roháčska dolina	Heligmosomum	Heligmosomidae	Rhabditida	Chromadorea	Nematoda	SPECIES	https://www.gbif.org/species/4559061	Nematoda	Tenora (1967)	1967
Heligmosomum costellatum (Dujardin, 1845)	Microtus subterraneus	small intestine	Vysoké Tatry	Heligmosomum	Heligmosomidae	Rhabditida	Chromadorea	Nematoda	SPECIES	https://www.gbif.org/species/4559061	Nematoda	Mituch (1970)	1970
Heligmosomum costellatum (Dujardin, 1845)	Microtus subterraneus	small intestine	PLA Poľana	Heligmosomum	Heligmosomidae	Rhabditida	Chromadorea	Nematoda	SPECIES	https://www.gbif.org/species/4559061	Nematoda	Mituch (1975)	1975
Heligmosomum costellatum (Dujardin, 1845)	Microtus subterraneus	small intestine / stomach	Vysoké Tatry	Heligmosomum	Heligmosomidae	Rhabditida	Chromadorea	Nematoda	SPECIES	https://www.gbif.org/species/4559061	Nematoda	Mituch et al. (1987)	1987
Heligmosomum costellatum (Dujardin, 1845)	Microtus subterraneus	small intestine	Čergov Mts.	Heligmosomum	Heligmosomidae	Rhabditida	Chromadorea	Nematoda	SPECIES	https://www.gbif.org/species/4559061	Nematoda	Mészáros and Štolmann (1984)	1984
Heligmosomum costellatum (Dujardin, 1845)	Microtus tatricus	small intestine	Roháčska dolina	Heligmosomum	Heligmosomidae	Rhabditida	Chromadorea	Nematoda	SPECIES	https://www.gbif.org/species/4559061	Nematoda	Tenora (1967)	1967
Heligmosomum costellatum (Dujardin, 1845)	Microtus tatricus	small intestine	Vysoké Tatry	Heligmosomum	Heligmosomidae	Rhabditida	Chromadorea	Nematoda	SPECIES	https://www.gbif.org/species/4559061	Nematoda	Mituch (1970)	1970
Heligmosomum costellatum (Dujardin, 1845)	Microtus tatricus	small intestine / stomach	Vysoké Tatry	Heligmosomum	Heligmosomidae	Rhabditida	Chromadorea	Nematoda	SPECIES	https://www.gbif.org/species/4559061	Nematoda	Mituch et al. (1987)	1987
Heligmosomoides glareoli Baylis 1928	Apodemus flavicollis	small intestine	Vysoké Tatry	Heligmosomoides	Heligmosomidae	Rhabditida	Chromadorea	Nematoda	SPECIES	https://doi.org/10.1023/A:1006095525983	Nematoda	Mituch (1970)	1970
Heligmosomoides glareoli Baylis 1928	Apodemus sylvaticus	small intestine	Vysoké Tatry	Heligmosomoides	Heligmosomidae	Rhabditida	Chromadorea	Nematoda	SPECIES	https://doi.org/10.1023/A:1006095525983	Nematoda	Mituch (1970)	1970
Heligmosomoides glareoli Baylis 1928	Microtus agrestis	small intestine	Vysoké Tatry	Heligmosomoides	Heligmosomidae	Rhabditida	Chromadorea	Nematoda	SPECIES	https://doi.org/10.1023/A:1006095525983	Nematoda	Erhardová (1955a)	1955
Heligmosomoides glareoli Baylis 1928	Microtus agrestis	small intestine	Roháčska dolina	Heligmosomoides	Heligmosomidae	Rhabditida	Chromadorea	Nematoda	SPECIES	https://doi.org/10.1023/A:1006095525983	Nematoda	Tenora (1967)	1967
Heligmosomoides glareoli Baylis 1928	Microtus agrestis	small intestine	Vysoké Tatry	Heligmosomoides	Heligmosomidae	Rhabditida	Chromadorea	Nematoda	SPECIES	https://doi.org/10.1023/A:1006095525983	Nematoda	Mituch (1970)	1970
Heligmosomoides glareoli Baylis 1928	Microtus agrestis	small intestine	Vysoké Tatry	Heligmosomoides	Heligmosomidae	Rhabditida	Chromadorea	Nematoda	SPECIES	https://doi.org/10.1023/A:1006095525983	Nematoda	Mituch et al. (1987)	1987
Heligmosomoides glareoli Baylis 1928	Chionomys nivalis	small intestine	Vysoké Tatry	Heligmosomoides	Heligmosomidae	Rhabditida	Chromadorea	Nematoda	SPECIES	https://doi.org/10.1023/A:1006095525983	Nematoda	Tenora (1955)	1955
Heligmosomoides glareoli Baylis 1928	Chionomys nivalis	small intestine	Vysoké Tatry	Heligmosomoides	Heligmosomidae	Rhabditida	Chromadorea	Nematoda	SPECIES	https://doi.org/10.1023/A:1006095525983	Nematoda	Erhardová (1955a)	1955
Heligmosomoides glareoli Baylis 1928	Chionomys nivalis	small intestine	Roháčska dolina	Heligmosomoides	Heligmosomidae	Rhabditida	Chromadorea	Nematoda	SPECIES	https://doi.org/10.1023/A:1006095525983	Nematoda	Tenora (1967)	1967
Heligmosomoides glareoli Baylis 1928	Chionomys nivalis	small intestine	Vysoké Tatry	Heligmosomoides	Heligmosomidae	Rhabditida	Chromadorea	Nematoda	SPECIES	https://doi.org/10.1023/A:1006095525983	Nematoda	Mituch (1970)	1970
Heligmosomoides glareoli Baylis 1928	Microtus tatricus	small intestine	Vysoké Tatry	Heligmosomoides	Heligmosomidae	Rhabditida	Chromadorea	Nematoda	SPECIES	https://doi.org/10.1023/A:1006095525983	Nematoda	Erhardová (1955a)	1955
Heligmosomoides glareoli Baylis 1928	Microtus tatricus	small intestine	Roháčska dolina	Heligmosomoides	Heligmosomidae	Rhabditida	Chromadorea	Nematoda	SPECIES	https://doi.org/10.1023/A:1006095525983	Nematoda	Tenora (1967)	1967
Heligmosomoides glareoli Baylis 1928	Microtus tatricus	small intestine	Vysoké Tatry	Heligmosomoides	Heligmosomidae	Rhabditida	Chromadorea	Nematoda	SPECIES	https://doi.org/10.1023/A:1006095525983	Nematoda	Mituch (1970)	1970
Heligmosomoides glareoli Baylis 1928	Microtus tatricus	small intestine	Vysoké Tatry	Heligmosomoides	Heligmosomidae	Rhabditida	Chromadorea	Nematoda	SPECIES	https://doi.org/10.1023/A:1006095525983	Nematoda	Mituch et al. (1987)	1987
Heligmosomoides glareoli Baylis 1928	Microtus subterraneus	small intestine	Vysoké Tatry	Heligmosomoides	Heligmosomidae	Rhabditida	Chromadorea	Nematoda	SPECIES	https://doi.org/10.1023/A:1006095525983	Nematoda	Mituch et al. (1987)	1987
Heligmosomoides polygyrus (Dujardin, 1845)	Apodemus flavicollis	small intestine	Košice / Žiar nad Hronom	Heligmosomoides	Heligmosomidae	Rhabditida	Chromadorea	Nematoda	SPECIES	https://www.gbif.org/species/4559074	Nematoda	Erhardová (1956)	1956
Heligmosomoides polygyrus (Dujardin, 1845)	Apodemus flavicollis	small intestine	Vysoké Tatry	Heligmosomoides	Heligmosomidae	Rhabditida	Chromadorea	Nematoda	SPECIES	https://www.gbif.org/species/4559074	Nematoda	Mituch (1970)	1970
Heligmosomoides polygyrus (Dujardin, 1845)	Apodemus flavicollis	intestines	PLA Poľana	Heligmosomoides	Heligmosomidae	Rhabditida	Chromadorea	Nematoda	SPECIES	https://www.gbif.org/species/4559074	Nematoda	Mituch (1975)	1975
Heligmosomoides polygyrus (Dujardin, 1845)	Apodemus flavicollis	intestines	Čergov Mts.	Heligmosomoides	Heligmosomidae	Rhabditida	Chromadorea	Nematoda	SPECIES	https://www.gbif.org/species/4559074	Nematoda	Mészáros and Štolmann (1984)	1984
Heligmosomoides polygyrus (Dujardin, 1845)	Apodemus flavicollis	intestines	Rozhanovce	Heligmosomoides	Heligmosomidae	Rhabditida	Chromadorea	Nematoda	SPECIES	https://www.gbif.org/species/4559074	Nematoda	Ondríková et al. (2010)	2010
Heligmosomoides polygyrus (Dujardin, 1845)	Apodemus agrarius	intestines	Rozhanovce	Heligmosomoides	Heligmosomidae	Rhabditida	Chromadorea	Nematoda	SPECIES	https://www.gbif.org/species/4559074	Nematoda	Ondríková et al. (2010)	2010
Heligmosomoides polygyrus (Dujardin, 1845)	Apodemus sylvaticus	small intestine	Vysoké Tatry	Heligmosomoides	Heligmosomidae	Rhabditida	Chromadorea	Nematoda	SPECIES	https://www.gbif.org/species/4559074	Nematoda	Mituch (1970)	1970
Heligmosomoides polygyrus (Dujardin, 1845)	Apodemus sylvaticus	intestines	PLA Poľana	Heligmosomoides	Heligmosomidae	Rhabditida	Chromadorea	Nematoda	SPECIES	https://www.gbif.org/species/4559074	Nematoda	Mituch (1975)	1975
Heligmosomoides polygyrus (Dujardin, 1845)	Microtus arvalis	small intestine	Vysoké Tatry	Heligmosomoides	Heligmosomidae	Rhabditida	Chromadorea	Nematoda	SPECIES	https://www.gbif.org/species/4559074	Nematoda	Mituch (1970)	1970
Heligmosomoides polygyrus (Dujardin, 1845)	Microtus arvalis	intestines	PLA Poľana	Heligmosomoides	Heligmosomidae	Rhabditida	Chromadorea	Nematoda	SPECIES	https://www.gbif.org/species/4559074	Nematoda	Mituch (1975)	1975
Heligmosomoides polygyrus (Dujardin, 1845)	Microtus oeconomus	small intestine	Gabčíkovo	Heligmosomoides	Heligmosomidae	Rhabditida	Chromadorea	Nematoda	SPECIES	https://www.gbif.org/species/4559074	Nematoda	Erhardová (1956)	1956
Heligmosomoides polygyrus (Dujardin, 1845)	Myodes glareolus	small intestine – muscularis propria	Vysoké Tatry	Heligmosomoides	Heligmosomidae	Rhabditida	Chromadorea	Nematoda	SPECIES	https://www.gbif.org/species/4559074	Nematoda	Erhardová (1955a)	1955
Heligmosomoides polygyrus (Dujardin, 1845)	Myodes glareolus	small intestine	Košice	Heligmosomoides	Heligmosomidae	Rhabditida	Chromadorea	Nematoda	SPECIES	https://www.gbif.org/species/4559074	Nematoda	Erhardová (1956)	1956
Heligmosomoides polygyrus (Dujardin, 1845)	Myodes glareolus	small intestine	Roháčska dolina	Heligmosomoides	Heligmosomidae	Rhabditida	Chromadorea	Nematoda	SPECIES	https://www.gbif.org/species/4559074	Nematoda	Tenora (1967)	1967
Heligmosomoides polygyrus (Dujardin, 1845)	Myodes glareolus	small intestine	Vysoké Tatry	Heligmosomoides	Heligmosomidae	Rhabditida	Chromadorea	Nematoda	SPECIES	https://www.gbif.org/species/4559074	Nematoda	Mituch (1970)	1970
Heligmosomoides polygyrus (Dujardin, 1845)	Myodes glareolus	intestines	PLA Poľana	Heligmosomoides	Heligmosomidae	Rhabditida	Chromadorea	Nematoda	SPECIES	https://www.gbif.org/species/4559074	Nematoda	Mituch (1975)	1975
Heligmosomoides polygyrus (Dujardin, 1845)	Myodes glareolus	small intestine	Vysoké Tatry	Heligmosomoides	Heligmosomidae	Rhabditida	Chromadorea	Nematoda	SPECIES	https://www.gbif.org/species/4559074	Nematoda	Mituch et al. (1987)	1987
Heligmosomoides polygyrus (Dujardin, 1845)	Microtus subterraneus	small intestine	Roháčska dolina	Heligmosomoides	Heligmosomidae	Rhabditida	Chromadorea	Nematoda	SPECIES	https://www.gbif.org/species/4559074	Nematoda	Tenora (1967)	1967
Heligmosomoides polygyrus (Dujardin, 1845)	Microtus subterraneus	small intestine	Vysoké Tatry	Heligmosomoides	Heligmosomidae	Rhabditida	Chromadorea	Nematoda	SPECIES	https://www.gbif.org/species/4559074	Nematoda	Mituch (1970)	1970
Heligmosomoides polygyrus (Dujardin, 1845)	Microtus subterraneus	intestines	PLA Poľana	Heligmosomoides	Heligmosomidae	Rhabditida	Chromadorea	Nematoda	SPECIES	https://www.gbif.org/species/4559074	Nematoda	Mituch (1975)	1975
Heligmosomoides polygyrus (Dujardin, 1845)	Microtus subterraneus	small intestine	Vysoké Tatry	Heligmosomoides	Heligmosomidae	Rhabditida	Chromadorea	Nematoda	SPECIES	https://www.gbif.org/species/4559074	Nematoda	Mituch et al. (1987)	1987
Heligmosomoides polygyrus (Dujardin, 1845)	Sicista betulina	small intestine	Vysoké Tatry	Heligmosomoides	Heligmosomidae	Rhabditida	Chromadorea	Nematoda	SPECIES	https://www.gbif.org/species/4559074	Nematoda	Mituch (1970)	1970
Heligmosomoides polygyrus (Dujardin, 1845)	Muscardinus avellanarius	intestines	PLA Poľana	Heligmosomoides	Heligmosomidae	Rhabditida	Chromadorea	Nematoda	SPECIES	https://www.gbif.org/species/4559074	Nematoda	Mituch (1975)	1975
Heligmosomoides polygyrus (Dujardin, 1845)	Apodemus flavicollis	intestines	Vysoké Tatry	Heligmosomoides	Heligmosomidae	Rhabditida	Chromadorea	Nematoda	SPECIES	https://www.gbif.org/species/4559074	Nematoda	Erhardová (1955a)	1955
Heligmosomoides polygyrus (Dujardin, 1845)	Apodemus flavicollis	small intestine	Gabčíkovo / Bratislava / Veľké Kapušany / Košice	Heligmosomoides	Heligmosomidae	Rhabditida	Chromadorea	Nematoda	SPECIES	https://www.gbif.org/species/4559074	Nematoda	Erhardová (1956)	1956
Heligmosomoides polygyrus (Dujardin, 1845)	Apodemus flavicollis	small intestine – muscularis propria	Orava / Domica / Zádiel / Vysoké Tatry / Liptovský Mikuláš	Heligmosomoides	Heligmosomidae	Rhabditida	Chromadorea	Nematoda	SPECIES	https://www.gbif.org/species/4559074	Nematoda	Tenora (1963)	1963
Heligmosomoides polygyrus (Dujardin, 1845)	Apodemus flavicollis	small intestine	Roháčska dolina	Heligmosomoides	Heligmosomidae	Rhabditida	Chromadorea	Nematoda	SPECIES	https://www.gbif.org/species/4559074	Nematoda	Tenora (1967)	1967
Heligmosomoides polygyrus (Dujardin, 1845)	Apodemus flavicollis	intestines	Vysoké Tatry	Heligmosomoides	Heligmosomidae	Rhabditida	Chromadorea	Nematoda	SPECIES	https://www.gbif.org/species/4559074	Nematoda	Mituch (1970)	1970
Heligmosomoides polygyrus (Dujardin, 1845)	Apodemus uralensis	small intestine	Gabčíkovo / Košice	Heligmosomoides	Heligmosomidae	Rhabditida	Chromadorea	Nematoda	SPECIES	https://www.gbif.org/species/4559074	Nematoda	Erhardová (1956)	1956
Heligmosomoides polygyrus (Dujardin, 1845)	Apodemus sylvaticus	intestines	Vysoké Tatry	Heligmosomoides	Heligmosomidae	Rhabditida	Chromadorea	Nematoda	SPECIES	https://www.gbif.org/species/4559074	Nematoda	Erhardová (1955a)	1955
Heligmosomoides polygyrus (Dujardin, 1845)	Apodemus sylvaticus	small intestine – muscularis propria	South Eastern Slovakia	Heligmosomoides	Heligmosomidae	Rhabditida	Chromadorea	Nematoda	SPECIES	https://www.gbif.org/species/4559074	Nematoda	Tenora (1963)	1963
Heligmosomoides polygyrus (Dujardin, 1845)	Apodemus sylvaticus	intestines	Vysoké Tatry	Heligmosomoides	Heligmosomidae	Rhabditida	Chromadorea	Nematoda	SPECIES	https://www.gbif.org/species/4559074	Nematoda	Mituch (1970)	1970
Heligmosomoides polygyrus (Dujardin, 1845)	Apodemus sylvaticus	intestines	PLA Poľana	Heligmosomoides	Heligmosomidae	Rhabditida	Chromadorea	Nematoda	SPECIES	https://www.gbif.org/species/4559074	Nematoda	Mituch (1975)	1975
Heligmosomoides polygyrus (Dujardin, 1845)	Microtus arvalis	small intestine	Gabčíkovo	Heligmosomoides	Heligmosomidae	Rhabditida	Chromadorea	Nematoda	SPECIES	https://www.gbif.org/species/4559074	Nematoda	Erhardová (1956)	1956
Heligmosomoides polygyrus (Dujardin, 1845)	Microtus arvalis	intestines	Vysoké Tatry	Heligmosomoides	Heligmosomidae	Rhabditida	Chromadorea	Nematoda	SPECIES	https://www.gbif.org/species/4559074	Nematoda	Mituch (1970)	1970
Heligmosomoides polygyrus (Dujardin, 1845)	Microtus oeconomus	small intestine	Gabčíkovo	Heligmosomoides	Heligmosomidae	Rhabditida	Chromadorea	Nematoda	SPECIES	https://www.gbif.org/species/4559074	Nematoda	Erhardová (1956)	1956
Heligmosomoides polygyrus (Dujardin, 1845)	Mus musculus	small intestine	Gabčíkovo	Heligmosomoides	Heligmosomidae	Rhabditida	Chromadorea	Nematoda	SPECIES	https://www.gbif.org/species/4559074	Nematoda	Erhardová (1956)	1956
Heligmosomoides polygyrus (Dujardin, 1845)	Mus musculus	intestines	Vysoké Tatry	Heligmosomoides	Heligmosomidae	Rhabditida	Chromadorea	Nematoda	SPECIES	https://www.gbif.org/species/4559074	Nematoda	Mituch (1970)	1970
Heligmosomoides polygyrus (Dujardin, 1845)	Mus musculus	intestines	PLA Poľana	Heligmosomoides	Heligmosomidae	Rhabditida	Chromadorea	Nematoda	SPECIES	https://www.gbif.org/species/4559074	Nematoda	Mituch (1975)	1975
Heligmosomoides polygyrus (Dujardin, 1845)	Myodes glareolus	small intestine	Gabčíkovo	Heligmosomoides	Heligmosomidae	Rhabditida	Chromadorea	Nematoda	SPECIES	https://www.gbif.org/species/4559074	Nematoda	Erhardová (1956)	1956
Heligmosomoides polygyrus (Dujardin, 1845)	Microtus subterraneus	intestines	Vysoké Tatry	Heligmosomoides	Heligmosomidae	Rhabditida	Chromadorea	Nematoda	SPECIES	https://www.gbif.org/species/4559074	Nematoda	Mituch (1970)	1970
Heligmosomum halli (Schulz, 1926)	Microtus agrestis	intestines	Vysoké Tatry	Heligmosomum	Heligmosomidae	Rhabditida	Chromadorea	Nematoda	SPECIES	https://nemys.ugent.be/aphia.php?p=taxdetails&id=1730381	Nematoda	Mituch (1970)	1970
Heligmosomum halli (Schulz, 1926)	Microtus agrestis	small intestine	PLA Poľana	Heligmosomum	Heligmosomidae	Rhabditida	Chromadorea	Nematoda	SPECIES	https://nemys.ugent.be/aphia.php?p=taxdetails&id=1730381	Nematoda	Mituch (1975)	1975
Heligmosomum halli (Schulz, 1926)	Microtus arvalis	small intestine	PLA Poľana	Heligmosomum	Heligmosomidae	Rhabditida	Chromadorea	Nematoda	SPECIES	https://nemys.ugent.be/aphia.php?p=taxdetails&id=1730381	Nematoda	Mituch (1975)	1975
Heligmosomum halli (Schulz, 1926)	Myodes glareolus	intestines	Vysoké Tatry	Heligmosomum	Heligmosomidae	Rhabditida	Chromadorea	Nematoda	SPECIES	https://nemys.ugent.be/aphia.php?p=taxdetails&id=1730381	Nematoda	Mituch (1970)	1970
Heligmosomum halli (Schulz, 1926)	Myodes glareolus	small intestine	PLA Poľana	Heligmosomum	Heligmosomidae	Rhabditida	Chromadorea	Nematoda	SPECIES	https://nemys.ugent.be/aphia.php?p=taxdetails&id=1730381	Nematoda	Mituch (1975)	1975
Heligmosomum halli (Schulz, 1926)	Microtus subterraneus	small intestine	PLA Poľana	Heligmosomum	Heligmosomidae	Rhabditida	Chromadorea	Nematoda	SPECIES	https://nemys.ugent.be/aphia.php?p=taxdetails&id=1730381	Nematoda	Mituch (1975)	1975
Heligmosomum halli (Schulz, 1926)	Microtus tatricus	intestines	Vysoké Tatry	Heligmosomum	Heligmosomidae	Rhabditida	Chromadorea	Nematoda	SPECIES	https://nemys.ugent.be/aphia.php?p=taxdetails&id=1730381	Nematoda	Mituch (1970)	1970
Heligmosomoides glareoli Baylis 1928	Myodes glareolus	small intestine	Vysoké Tatry	Heligmosomoides	Heligmosomidae	Rhabditida	Chromadorea	Nematoda	SPECIES	https://doi.org/10.1023/A:1006095525983	Nematoda	Erhardová (1955a)	1955
Heligmosomoides glareoli Baylis 1928	Myodes glareolus	small intestine	PLA Poľana	Heligmosomoides	Heligmosomidae	Rhabditida	Chromadorea	Nematoda	SPECIES	https://doi.org/10.1023/A:1006095525983	Nematoda	Mituch (1975)	1975
Heligmosomoides glareoli Baylis 1928	Myodes glareolus	small intestine	Čergov Mts.	Heligmosomoides	Heligmosomidae	Rhabditida	Chromadorea	Nematoda	SPECIES	https://doi.org/10.1023/A:1006095525983	Nematoda	Mészáros and Štolmann (1984)	1984
Heligmosomum mixtum Schulz, 1929	Myodes glareolus	small intestine	Čergov Mts.	Heligmosomum	Heligmosomidae	Rhabditida	Chromadorea	Nematoda	SPECIES	https://www.gbif.org/species/4559054	Nematoda	Mészáros and Štolmann (1984)	1984
Glistrongylus gracilis (Leuckart, 1842)	Glis glis	small intestine	Slovenský kras	Glistrongylus	Heligmosomidae	Rhabditida	Chromadorea	Nematoda	SPECIES	https://www.gbif.org/species/11487638	Nematoda	Baruš and Tenora (1957)	1957
Glistrongylus gracilis (Leuckart, 1842)	Apodemus sylvaticus	small intestine	Vysoké Tatry	Glistrongylus	Heligmosomidae	Rhabditida	Chromadorea	Nematoda	SPECIES	https://www.gbif.org/species/11487638	Nematoda	Mituch (1970)	1970
Glistrongylus gracilis (Leuckart, 1842)	Apodemus sylvaticus	small intestine	PLA Poľana	Glistrongylus	Heligmosomidae	Rhabditida	Chromadorea	Nematoda	SPECIES	https://www.gbif.org/species/11487638	Nematoda	Mituch (1975)	1975
Glistrongylus gracilis (Leuckart, 1842)	Microtus arvalis	small intestine	Vysoké Tatry	Glistrongylus	Heligmosomidae	Rhabditida	Chromadorea	Nematoda	SPECIES	https://www.gbif.org/species/11487638	Nematoda	Mituch (1970)	1970
Glistrongylus gracilis (Leuckart, 1842)	Microtus arvalis	small intestine	PLA Poľana	Glistrongylus	Heligmosomidae	Rhabditida	Chromadorea	Nematoda	SPECIES	https://www.gbif.org/species/11487638	Nematoda	Mituch (1975)	1975
Glistrongylus gracilis (Leuckart, 1842)	Dryomys nitedula	small intestine	Roháčska dolina	Glistrongylus	Heligmosomidae	Rhabditida	Chromadorea	Nematoda	SPECIES	https://www.gbif.org/species/11487638	Nematoda	Tenora (1967)	1967
Glistrongylus gracilis (Leuckart, 1842)	Dryomys nitedula	small intestine	Vysoké Tatry	Glistrongylus	Heligmosomidae	Rhabditida	Chromadorea	Nematoda	SPECIES	https://www.gbif.org/species/11487638	Nematoda	Mituch (1970)	1970
Glistrongylus gracilis (Leuckart, 1842)	Dryomys nitedula	small intestine	PLA Poľana	Glistrongylus	Heligmosomidae	Rhabditida	Chromadorea	Nematoda	SPECIES	https://www.gbif.org/species/11487638	Nematoda	Mituch (1975)	1975
Strongyloides ratti Sandground, 1925	Rattus norvegicus	small intestine	Dunajská Streda / Galanta / Košice / Kráľovský Chlmec / Levice / Nové Zámky / Šahy / Šurany	Strongyloides	Strongyloididae	Rhabditida	Chromadorea	Nematoda	SPECIES	https://www.gbif.org/species/4558535	Nematoda	Mituch (1957)	1957
Carolinensis minutus (Dujardin, 1845)	Myodes glareolus		Čergov Mts.	Carolinensis	Heligmosomidae	Rhabditida	Chromadorea	Nematoda	SPECIES	https://doi.org/10.15560/18.4.845	Nematoda	Mészáros and Štolmann (1984)	1984
Carolinensis minutus (Dujardin, 1845)	Microtus subterraneus		Čergov Mts.	Carolinensis	Heligmosomidae	Rhabditida	Chromadorea	Nematoda	SPECIES	https://doi.org/10.15560/18.4.845	Nematoda	Mészáros and Štolmann (1984)	1984
Carolinensis minutus (Dujardin, 1845)	Microtus arvalis		Čergov Mts.	Carolinensis	Heligmosomidae	Rhabditida	Chromadorea	Nematoda	SPECIES	https://doi.org/10.15560/18.4.845	Nematoda	Mészáros and Štolmann (1984)	1984
Trichostrongylus retortaeformis (Zeder, 1800)	Microtus arvalis	intestines	Vysoké Tatry	Trichostrongylus	Trichostrongylidae	Rhabditida	Chromadorea	Nematoda	SPECIES	https://www.nemys.ugent.be/aphia.php/aphia.php?p=taxdetails&id=1730252	Nematoda	Mituch (1970)	1970
Trichostrongylus retortaeformis (Zeder, 1800)	Sciurus vulgaris	intestines	Vysoké Tatry	Trichostrongylus	Trichostrongylidae	Rhabditida	Chromadorea	Nematoda	SPECIES	https://www.nemys.ugent.be/aphia.php/aphia.php?p=taxdetails&id=1730252	Nematoda	Mituch (1970)	1970
Mastophorus muris (Gmelin, 1790)	Myodes glareolus	stomach	PLA Poľana	Mastophorus	Spirocercidae	Rhabditida	Chromadorea	Nematoda	SPECIES	https://www.gbif.org/species/5188735	Nematoda	Mituch (1975)	1975
Mastophorus muris (Gmelin, 1790)	Microtus subterraneus	stomach	PLA Poľana	Mastophorus	Spirocercidae	Rhabditida	Chromadorea	Nematoda	SPECIES	https://www.gbif.org/species/5188735	Nematoda	Mituch (1975)	1975
Rictularia spp.	Myodes glareolus	small intestine	Roháčska dolina	Rictularia	Rictulariidae	Rhabditida	Chromadorea	Nematoda	GENUS		Nematoda	Tenora (1967)	1967
Rictularia proni Seurat, 1915	Eliomys quercinus	stomach	Slovenský kras	Rictularia	Rictulariidae	Rhabditida	Chromadorea	Nematoda	SPECIES	https://www.gbif.org/species/4556986	Nematoda	Baruš and Tenora (1957)	1957
Rictularia proni Seurat, 1915	Eliomys quercinus	small intestine	Jablonov	Rictularia	Rictulariidae	Rhabditida	Chromadorea	Nematoda	SPECIES	https://www.gbif.org/species/4556986	Nematoda	Erhardová (1958)	1958
Rictularia proni Seurat, 1915	Apodemus flavicollis	stomach	Bratislava	Rictularia	Rictulariidae	Rhabditida	Chromadorea	Nematoda	SPECIES	https://www.gbif.org/species/4556986	Nematoda	Erhardová (1958)	1958
Rictularia proni Seurat, 1915	Apodemus flavicollis	stomach	Vysoké Tatry	Rictularia	Rictulariidae	Rhabditida	Chromadorea	Nematoda	SPECIES	https://www.gbif.org/species/4556986	Nematoda	Mituch (1970)	1970
Rictularia proni Seurat, 1915	Apodemus sylvaticus	stomach	Vysoké Tatry	Rictularia	Rictulariidae	Rhabditida	Chromadorea	Nematoda	SPECIES	https://www.gbif.org/species/4556986	Nematoda	Mituch (1970)	1970
Rictularia proni Seurat, 1915	Microtus arvalis	stomach	Vysoké Tatry	Rictularia	Rictulariidae	Rhabditida	Chromadorea	Nematoda	SPECIES	https://www.gbif.org/species/4556986	Nematoda	Mituch (1970)	1970
Rictularia proni Seurat, 1915	Mus musculus	stomach	Vysoké Tatry	Rictularia	Rictulariidae	Rhabditida	Chromadorea	Nematoda	SPECIES	https://www.gbif.org/species/4556986	Nematoda	Mituch (1970)	1970
Rictularia proni Seurat, 1915	Myodes glareolus	stomach	Vysoké Tatry	Rictularia	Rictulariidae	Rhabditida	Chromadorea	Nematoda	SPECIES	https://www.gbif.org/species/4556986	Nematoda	Mituch (1970)	1970
Rictularia proni Seurat, 1915	Dryomys nitedula	small intestine	Roháčska dolina	Rictularia	Rictulariidae	Rhabditida	Chromadorea	Nematoda	SPECIES	https://www.gbif.org/species/4556986	Nematoda	Tenora (1967)	1967
Rictularia proni Seurat, 1915	Dryomys nitedula	stomach	Vysoké Tatry	Rictularia	Rictulariidae	Rhabditida	Chromadorea	Nematoda	SPECIES	https://www.gbif.org/species/4556986	Nematoda	Mituch (1970)	1970
Moniliformis moniliformis (Bremser, 1811)	Apodemus flavicollis	small intestine	Košice / Žiar nad Hronom / Rožňava/ Vihorlat / Jablonov	Moniliformis	Moniliformidae	Moniliformida	Archiacanthocephala	Acanthocephala	SPECIES	https://www.gbif.org/species/2499338	Acanthocephala	Erhardová (1956)	1956
Moniliformis moniliformis (Bremser, 1811)	Apodemus flavicollis	small intestine	Domica	Moniliformis	Moniliformidae	Moniliformida	Archiacanthocephala	Acanthocephala	SPECIES	https://www.gbif.org/species/2499338	Acanthocephala	Tenora (1963)	1963
Moniliformis moniliformis (Bremser, 1811)	Apodemus flavicollis	small intestine	Vysoké Tatry	Moniliformis	Moniliformidae	Moniliformida	Archiacanthocephala	Acanthocephala	SPECIES	https://www.gbif.org/species/2499338	Acanthocephala	Mituch (1970)	1970
Moniliformis moniliformis (Bremser, 1811)	Apodemus flavicollis	small intestine	PLA Poľana	Moniliformis	Moniliformidae	Moniliformida	Archiacanthocephala	Acanthocephala	SPECIES	https://www.gbif.org/species/2499338	Acanthocephala	Mituch (1975)	1975
Moniliformis moniliformis (Bremser, 1811)	Apodemus flavicollis	small intestine	Vysoké Tatry	Moniliformis	Moniliformidae	Moniliformida	Archiacanthocephala	Acanthocephala	SPECIES	https://www.gbif.org/species/2499338	Acanthocephala	Mituch et al. (1987)	1987
Moniliformis moniliformis (Bremser, 1811)	Apodemus sylvaticus	small intestine	Vysoké Tatry	Moniliformis	Moniliformidae	Moniliformida	Archiacanthocephala	Acanthocephala	SPECIES	https://www.gbif.org/species/2499338	Acanthocephala	Mituch (1970)	1970
Moniliformis moniliformis (Bremser, 1811)	Apodemus sylvaticus	small intestine	PLA Poľana	Moniliformis	Moniliformidae	Moniliformida	Archiacanthocephala	Acanthocephala	SPECIES	https://www.gbif.org/species/2499338	Acanthocephala	Mituch (1975)	1975
Moniliformis moniliformis (Bremser, 1811)	Apodemus sylvaticus	small intestine	Vysoké Tatry	Moniliformis	Moniliformidae	Moniliformida	Archiacanthocephala	Acanthocephala	SPECIES	https://www.gbif.org/species/2499338	Acanthocephala	Mituch et al. (1987)	1987
Moniliformis moniliformis (Bremser, 1811)	Microtus arvalis	small intestine	Domica	Moniliformis	Moniliformidae	Moniliformida	Archiacanthocephala	Acanthocephala	SPECIES	https://www.gbif.org/species/2499338	Acanthocephala	Erhardová (1956)	1956
Moniliformis moniliformis (Bremser, 1811)	Microtus arvalis	small intestine	Vysoké Tatry	Moniliformis	Moniliformidae	Moniliformida	Archiacanthocephala	Acanthocephala	SPECIES	https://www.gbif.org/species/2499338	Acanthocephala	Mituch (1970)	1970
Moniliformis moniliformis (Bremser, 1811)	Microtus arvalis	small intestine	PLA Poľana	Moniliformis	Moniliformidae	Moniliformida	Archiacanthocephala	Acanthocephala	SPECIES	https://www.gbif.org/species/2499338	Acanthocephala	Mituch (1975)	1975
Moniliformis moniliformis (Bremser, 1811)	Mus musculus	small intestine	Vysoké Tatry	Moniliformis	Moniliformidae	Moniliformida	Archiacanthocephala	Acanthocephala	SPECIES	https://www.gbif.org/species/2499338	Acanthocephala	Mituch (1970)	1970
Moniliformis moniliformis (Bremser, 1811)	Mus musculus	small intestine	PLA Poľana	Moniliformis	Moniliformidae	Moniliformida	Archiacanthocephala	Acanthocephala	SPECIES	https://www.gbif.org/species/2499338	Acanthocephala	Mituch (1975)	1975
Moniliformis moniliformis (Bremser, 1811)	Rattus norvegicus	small intestine	Vysoké Tatry	Moniliformis	Moniliformidae	Moniliformida	Archiacanthocephala	Acanthocephala	SPECIES	https://www.gbif.org/species/2499338	Acanthocephala	Mituch (1970)	1970
Moniliformis moniliformis (Bremser, 1811)	Rattus norvegicus	small intestine	PLA Poľana	Moniliformis	Moniliformidae	Moniliformida	Archiacanthocephala	Acanthocephala	SPECIES	https://www.gbif.org/species/2499338	Acanthocephala	Mituch (1975)	1975
Moniliformis moniliformis (Bremser, 1811)	Myodes glareolus	small intestine	Domica	Moniliformis	Moniliformidae	Moniliformida	Archiacanthocephala	Acanthocephala	SPECIES	https://www.gbif.org/species/2499338	Acanthocephala	Erhardová (1956)	1956
Moniliformis moniliformis (Bremser, 1811)	Myodes glareolus	small intestine	Vysoké Tatry	Moniliformis	Moniliformidae	Moniliformida	Archiacanthocephala	Acanthocephala	SPECIES	https://www.gbif.org/species/2499338	Acanthocephala	Mituch (1970)	1970
Moniliformis moniliformis (Bremser, 1811)	Myodes glareolus	small intestine	PLA Poľana	Moniliformis	Moniliformidae	Moniliformida	Archiacanthocephala	Acanthocephala	SPECIES	https://www.gbif.org/species/2499338	Acanthocephala	Mituch (1975)	1975
Moniliformis moniliformis (Bremser, 1811)	Glis glis	small intestine	Slovenský kras	Moniliformis	Moniliformidae	Moniliformida	Archiacanthocephala	Acanthocephala	SPECIES	https://www.gbif.org/species/2499338	Acanthocephala	Baruš and Tenora (1957)	1957
Moniliformis moniliformis (Bremser, 1811)	Spermophilus citellus	small intestine	Domica	Moniliformis	Moniliformidae	Moniliformida	Archiacanthocephala	Acanthocephala	SPECIES	https://www.gbif.org/species/2499338	Acanthocephala	Erhardová (1958)	1958
Stichorchis subtriquetrus (Rudolphi, 1814)	Castor fiber	caecum / colon	Hanušovce nad Topľou	Stichorchis	Cladorchiidae	Plagiorchiida	Trematoda	Platyhelminthes	SPECIES	https://www.gbif.org/species/2505632	Trematoda	Lazár et al. (2023)	2023
Citellina spp.	Spermophilus citellus	intestines	Boleráz – airport / Bratislava - Zelená voda / Spišský hrad – castle	Citellina	Oxyuridae	Rhabditida	Chromadorea	Nematoda	GENUS		Nematoda	Štrkolcová et al. (2024)	2024
Trichostrongylidae gen. sp.	Spermophilus citellus	intestines	Bratislava - Štefánikova mohyla/ Bratislava - Zelená voda / Detvianska Huta / Gemerské Dechtáre / Chtelnica / Jesenské / Košice – airport / Kružná / Petrovce – airport / Moldava – hill / Moldava nad Bodvou / Pieskovec / Pieskovec / Poráč / Silica pod Búčnikom / Spišská Nová Ves – Hrádok	Trichostrongylus	Trichostrongylidae	Rhabditida	Chromadorea	Nematoda	FAMILY		Nematoda	Štrkolcová et al. (2024)	2024
Capillaria spp.	Spermophilus citellus	intestines	Muráň Biele Vody / Bratislava – airport / Ďurkovec – camp / Ďurkovec – skilift / Chtelnica / Jesenské / Košice – airport / Kružná / Kuchyňa vývrat / Petrovce – airport / Moldava – hill / Moldava nad Bodvou habitation / Pieskovec / Pieskovec / Poráč / Silica pod Búčnikom / Spišské Podhradie / Spišská Kapitula / Spišská Nová Ves – Hrádok / Spišská Nová Ves – airport / Spišský hrad – castle / Teplič…	Capillaria	Capillariidae	Trichinellida	Enoplea	Nematoda	SPECIES		Nematoda	Štrkolcová et al. (2024)	2024
Stichorchis subtriquetrus (Rudolphi, 1814)	Castor fiber	intestines	Danube river / Topľa river / Laborec river	Stichorchis	Cladorchiidae	Plagiorchiida	Trematoda	Platyhelminthes	SPECIES	https://www.gbif.org/species/2505632	Trematoda	Bystrianska et al. (2021)	2021
Travassosius rufus Khalil, 1922	Castor fiber	intestines	Danube river / Topľa river / Laborec river	Travassosius	Trichostrongylidae	Rhabditida	Chromadorea	Nematoda	SPECIES	https://www.gbif.org/species/4559171	Trematoda	Bystrianska et al. (2021)	2021
Calodium hepaticum (Bancroft 1893)	Arvicola amphibius	liver	TANAP	Calodium	Capillariidae	Trichinellida	Enoplea	Nematoda	SPECIES	https://www.gbif.org/species/7680363	Nematoda	Miterpáková et al. (2024)	2024
Calodium hepaticum (Bancroft 1893)	Microtus agrestis	liver	TANAP	Calodium	Capillariidae	Trichinellida	Enoplea	Nematoda	SPECIES	https://www.gbif.org/species/7680363	Nematoda	Miterpáková et al. (2024)	2024
Calodium hepaticum (Bancroft 1893)	Myodes glareolus	liver	TANAP	Calodium	Capillariidae	Trichinellida	Enoplea	Nematoda	SPECIES	https://www.gbif.org/species/7680363	Nematoda	Miterpáková et al. (2024)	2024
Calodium hepaticum (Bancroft 1893)	Apodemus flavicollis	liver	TANAP	Calodium	Capillariidae	Trichinellida	Enoplea	Nematoda	SPECIES	https://www.gbif.org/species/7680363	Nematoda	Miterpáková et al. (2024)	2024
Calodium hepaticum (Bancroft 1893)	Rattus norvegicus	liver	TANAP	Calodium	Capillariidae	Trichinellida	Enoplea	Nematoda	SPECIES	https://www.gbif.org/species/7680363	Nematoda	Miterpáková et al. (2024)	2024
Calodium hepaticum (Bancroft 1893)	Rattus norvegicus	liver	Košice – zoo	Calodium	Capillariidae	Trichinellida	Enoplea	Nematoda	SPECIES	https://www.gbif.org/species/7680363	Nematoda	Miterpáková et al. (2024)	2024
Anoplocephaloides dentata (Galli-Valerio, 1905)	Chionomys nivalis	caecum / small intestine	Vysoké Tatry / Roháče	Anoplocephaloides	Anoplocephalidae	Cyclophyllidea	Cestoda	Platyhelminthes	SPECIES	https://www.gbif.org/species/4412785	Cestoda	Tenora and Murai (1980)	1980
Anoplocephaloides dentata (Galli-Valerio, 1905)	Microtus agrestis	caecum / small intestine	Roháče	Anoplocephaloides	Anoplocephalidae	Cyclophyllidea	Cestoda	Platyhelminthes	SPECIES	https://www.gbif.org/species/4412785	Cestoda	Tenora and Murai (1980)	1980
Anoplocephaloides dentata (Galli-Valerio, 1905)	Microtus tatricus	caecum / small intestine	Roháče	Anoplocephaloides	Anoplocephalidae	Cyclophyllidea	Cestoda	Platyhelminthes	SPECIES	https://www.gbif.org/species/4412785	Cestoda	Tenora and Murai (1980)	1980
Anoplocephaloides dentata (Galli-Valerio, 1905)	Microtus subterraneus	caecum / small intestine	Roháče	Anoplocephaloides	Anoplocephalidae	Cyclophyllidea	Cestoda	Platyhelminthes	SPECIES	https://www.gbif.org/species/4412785	Cestoda	Tenora and Murai (1980)	1980
Anoplocephaloides dentata (Galli-Valerio, 1905)	Myodes glareolus	caecum / small intestine	Vysoké Tatry / Roháče	Anoplocephaloides	Anoplocephalidae	Cyclophyllidea	Cestoda	Platyhelminthes	SPECIES	https://www.gbif.org/species/4412785	Cestoda	Tenora and Murai (1980)	1980
Paranoplocephala omphalodes (Hermann, 1783)	Chionomys nivalis	small intestine	Roháče	Paranoplocephala	Anoplocephalidae	Cyclophyllidea	Cestoda	Platyhelminthes	SPECIES	https://tapewormdb.uconn.edu/index.php/parasites/species_details/6364/0	Cestoda	Tenora and Murai (1980)	1980
Paranoplocephala omphalodes (Hermann, 1783)	Myodes glareolus	small intestine	Orava / Roháče	Paranoplocephala	Anoplocephalidae	Cyclophyllidea	Cestoda	Platyhelminthes	SPECIES	https://tapewormdb.uconn.edu/index.php/parasites/species_details/6364/0	Cestoda	Tenora and Murai (1980)	1980
Paranoplocephala omphalodes (Hermann, 1783)	Apodemus agrarius	small intestine	Orava	Paranoplocephala	Anoplocephalidae	Cyclophyllidea	Cestoda	Platyhelminthes	SPECIES	https://tapewormdb.uconn.edu/index.php/parasites/species_details/6364/0	Cestoda	Tenora and Murai (1980)	1980
Microticola blanchardi (Moniez, 1891)	Myodes glareolus	small intestine	Roháče	Microticola	Anoplocephalidae	Cyclophyllidea	Cestoda	Platyhelminthes	SPECIES	https://tapewormdb.uconn.edu/index.php/parasites/species_details/6348/0	Cestoda	Tenora and Murai (1980)	1980
Microticola blanchardi (Moniez, 1891)	Microtus subterraneus	small intestine	Roháče	Microticola	Anoplocephalidae	Cyclophyllidea	Cestoda	Platyhelminthes	SPECIES	https://tapewormdb.uconn.edu/index.php/parasites/species_details/6348/0	Cestoda	Tenora and Murai (1980)	1980
Microticola blanchardi (Moniez, 1891)	Microtus tatricus	small intestine	Roháče	Microticola	Anoplocephalidae	Cyclophyllidea	Cestoda	Platyhelminthes	SPECIES	https://tapewormdb.uconn.edu/index.php/parasites/species_details/6348/0	Cestoda	Tenora and Murai (1980)	1980
Eurotaenia gracilis (Tenora & Murai, 1980)	Microtus agrestis	small intestine	Mutné	Eurotaenia	Anoplocephalidae	Cyclophyllidea	Cestoda	Platyhelminthes	SPECIES	https://tapewormdb.uconn.edu/index.php/parasites/species_details/6353/0	Cestoda	Tenora and Murai (1980)	1980
Eurotaenia gracilis (Tenora & Murai, 1980)	Chionomys nivalis	small intestine	Roháče	Eurotaenia	Anoplocephalidae	Cyclophyllidea	Cestoda	Platyhelminthes	SPECIES	https://tapewormdb.uconn.edu/index.php/parasites/species_details/6353/0	Cestoda	Tenora and Murai (1980)	1980
Eurotaenia gracilis (Tenora & Murai, 1980)	Microtus tatricus	small intestine	Roháče	Eurotaenia	Anoplocephalidae	Cyclophyllidea	Cestoda	Platyhelminthes	SPECIES	https://tapewormdb.uconn.edu/index.php/parasites/species_details/6353/0	Cestoda	Tenora and Murai (1980)	1980
Eurotaenia gracilis (Tenora & Murai, 1980)	Microtus subterraneus	small intestine	Roháče	Eurotaenia	Anoplocephalidae	Cyclophyllidea	Cestoda	Platyhelminthes	SPECIES	https://tapewormdb.uconn.edu/index.php/parasites/species_details/6353/0	Cestoda	Tenora and Murai (1980)	1980
Eurotaenia gracilis (Tenora & Murai, 1980)	Myodes glareolus	small intestine	Roháče	Eurotaenia	Anoplocephalidae	Cyclophyllidea	Cestoda	Platyhelminthes	SPECIES	https://tapewormdb.uconn.edu/index.php/parasites/species_details/6353/0	Cestoda	Tenora and Murai (1980)	1980
Pelodera orbitalis (Sudhaus & Schulte, 1986)	Chionomys nivalis	orbit / conjunctival sacs	Nízke Tatry / Roháče	Pelodera	Rhabditidae	Rhabditida	Chromadorea	Nematoda	SPECIES	https://www.gbif.org/species/7036065	Nematoda	Kocianová-Adamcová et al. (2006)	2006
Pelodera orbitalis (Sudhaus & Schulte, 1986)	Myodes glareolus	orbit / conjunctival sacs	Nízke Tatry / Roháče	Pelodera	Rhabditidae	Rhabditida	Chromadorea	Nematoda	SPECIES	https://www.gbif.org/species/7036065	Nematoda	Kocianová-Adamcová et al. (2006)	2006
Pelodera orbitalis (Sudhaus & Schulte, 1986)	Myodes glareolus	orbit / conjunctival sacs	Slovenský kras	Pelodera	Rhabditidae	Rhabditida	Chromadorea	Nematoda	SPECIES	https://www.gbif.org/species/7036065	Nematoda	Baruš and Hrabě (1991)	1991
Pelodera orbitalis (Sudhaus & Schulte, 1986)	Microtus tatricus	orbit / conjunctival sacs	Nízke Tatry / Roháče	Pelodera	Rhabditidae	Rhabditida	Chromadorea	Nematoda	SPECIES	https://www.gbif.org/species/7036065	Nematoda	Kocianová-Adamcová et al. (2006)	2006
Pelodera orbitalis (Sudhaus & Schulte, 1986)	Microtus arvalis	orbit / conjunctival sacs	Slovenský kras / Nízke Tatry	Pelodera	Rhabditidae	Rhabditida	Chromadorea	Nematoda	SPECIES	https://www.gbif.org/species/7036065	Nematoda	Baruš and Hrabě (1991)	1991
Pelodera orbitalis (Sudhaus & Schulte, 1986)	Microtus agrestis	orbit / conjunctival sacs	Nízke Tatry / Belianske Tatry	Pelodera	Rhabditidae	Rhabditida	Chromadorea	Nematoda	SPECIES	https://www.gbif.org/species/7036065	Nematoda	Baruš and Hrabě (1991)	1991
Pelodera orbitalis (Sudhaus & Schulte, 1986)	Chionomys nivalis	orbit / conjunctival sacs	Roháče / Nízke Tatry	Pelodera	Rhabditidae	Rhabditida	Chromadorea	Nematoda	SPECIES	https://www.gbif.org/species/7036065	Nematoda	Baruš and Hrabě (1991)	1991
Pelodera orbitalis (Sudhaus & Schulte, 1986)	Microtus subterraneus	orbit / conjunctival sacs	Slovenský kras / Nízke Tatry / Belianske Tatry	Pelodera	Rhabditidae	Rhabditida	Chromadorea	Nematoda	SPECIES	https://www.gbif.org/species/7036065	Nematoda	Baruš and Hrabě (1991)	1991
Pelodera orbitalis (Sudhaus & Schulte, 1986)	Microtus tatricus	orbit / conjunctival sacs	Vysoké Tatry	Pelodera	Rhabditidae	Rhabditida	Chromadorea	Nematoda	SPECIES	https://www.gbif.org/species/7036065	Nematoda	Baruš and Hrabě (1991)	1991
Hydatigera taeniaeformis (Batsch, 1786)	Ondatra zibethicus	liver	Košice / Galanta / Lúč na Ostrove	Hydatigera	Taeniidae	Cyclophyllidea	Cestoda	Platyhelminthes	SPECIES	https://doi.org/10.1016/j.vetpar.2006.05.029	Cestoda	Rajský D. (1985)	1985
Toxocara spp.	Mus musculus	antibodies in sera	Košice	Toxocara	Ascarididae	Rhabditida	Chromadorea	Nematoda	GENUS	https://www.gbif.org/species/2284238	Nematoda	Dubinský et al. (1995)	1995
Toxocara spp.	Mus musculus	antibodies in sera	TANAP	Toxocara	Ascarididae	Rhabditida	Chromadorea	Nematoda	GENUS	https://www.gbif.org/species/2284238	Nematoda	Dubinský et al. (1995)	1995
Toxocara spp.	Micromys minutus	antibodies in sera	Košice	Toxocara	Ascarididae	Rhabditida	Chromadorea	Nematoda	GENUS	https://www.gbif.org/species/2284238	Nematoda	Dubinský et al. (1995)	1995
Toxocara spp.	Apodemus agrarius	antibodies in sera	Košice	Toxocara	Ascarididae	Rhabditida	Chromadorea	Nematoda	GENUS	https://www.gbif.org/species/2284238	Nematoda	Dubinský et al. (1995)	1995
Toxocara spp.	Apodemus flavicollis	antibodies in sera	TANAP	Toxocara	Ascarididae	Rhabditida	Chromadorea	Nematoda	GENUS	https://www.gbif.org/species/2284238	Nematoda	Dubinský et al. (1995)	1995
Toxocara spp.	Apodemus flavicollis	antibodies in sera	Košice	Toxocara	Ascarididae	Rhabditida	Chromadorea	Nematoda	GENUS	https://www.gbif.org/species/2284238	Nematoda	Dubinský et al. (1995)	1995
Toxocara spp.	Apodemus sylvaticus	antibodies in sera	TANAP	Toxocara	Ascarididae	Rhabditida	Chromadorea	Nematoda	GENUS	https://www.gbif.org/species/2284238	Nematoda	Dubinský et al. (1995)	1995
Toxocara spp.	Apodemus sylvaticus	antibodies in sera	Košice	Toxocara	Ascarididae	Rhabditida	Chromadorea	Nematoda	GENUS	https://www.gbif.org/species/2284238	Nematoda	Dubinský et al. (1995)	1995
Toxocara spp.	Apodemus uralensis	antibodies in sera	Košice	Toxocara	Ascarididae	Rhabditida	Chromadorea	Nematoda	GENUS	https://www.gbif.org/species/2284238	Nematoda	Dubinský et al. (1995)	1995
Toxocara spp.	Myodes glareolus	antibodies in sera	TANAP	Toxocara	Ascarididae	Rhabditida	Chromadorea	Nematoda	GENUS	https://www.gbif.org/species/2284238	Nematoda	Dubinský et al. (1995)	1995
Toxocara spp.	Myodes glareolus	antibodies in sera	Košice	Toxocara	Ascarididae	Rhabditida	Chromadorea	Nematoda	GENUS	https://www.gbif.org/species/2284238	Nematoda	Dubinský et al. (1995)	1995
Toxocara spp.	Microtus arvalis	antibodies in sera	Košice	Toxocara	Ascarididae	Rhabditida	Chromadorea	Nematoda	GENUS	https://www.gbif.org/species/2284238	Nematoda	Dubinský et al. (1995)	1995
Hymenolepis spp.	Spermophilus citellus	intestines	Bratislava – airport / Ďurkovec – camp / Chtelnica / Jánovce / Teplička	Hymenolepis	Hymenolepididae	Cyclophyllidea	Cestoda	Platyhelminthes	SPECIES		Cestoda	Štrkolcová et al. (2024)	2024
Heligmosomoides polygyrus (Dujardin, 1845)	Mus spicilegus	intestines	precise locations unavailable from the source	Heligmosomoides	Heligmosomidae	Rhabditida	Chromadorea	Nematoda	SPECIES	https://www.gbif.org/species/4559074	Nematoda	Ribas et al. (2009)	2009
Syphacia (Syphacia) obvelata (Rudolphi, 1802)	Mus spicilegus	intestines	precise locations unavailable from the source	Syphacia	Oxyuridae	Rhabditida	Chromadorea	Nematoda	SPECIES	https://www.marinespecies.org/aphia.php?p=taxdetails&id=1589707	Nematoda	Ribas et al. (2009)	2009
Hymenolepis diminuta (Rudolphi, 1819)	Mus spicilegus	intestines	precise locations unavailable from the source	Hymenolepis	Hymenolepididae	Cyclophyllidea	Cestoda	Platyhelminthes	SPECIES	https://tapewormdb.uconn.edu/index.php/parasites/species_details/10202/0	Cestoda	Ribas et al. (2009)	2009
Trichinella britovi Pozio et al., 1992	Myodes glareolus	muscles	Vysoké Tatry	Trichinella	Trichinellidae	Trichinellida	Enoplea	Nematoda	SPECIES	https://www.gbif.org/species/4554194	Nematoda	Hurníková et al. (2025)	2025
Ctenotaenia marmotae (Frölich, 1802)	Marmota marmota	intestines	Velická dolina	Ctenotaenia	Anoplocephalidae	Cyclophyllidea	Cestoda	Platyhelminthes	SPECIES	https://tapewormdb.uconn.edu/index.php/parasites/species_details/6259/0	Cestoda	Jászayová et al. (2023)	2023
Trichostrongylidae gen. sp.	Marmota marmota	intestines	Velická dolina	Trichostrongylus	Trichostrongylidae	Rhabditida	Chromadorea	Nematoda	FAMILY		Nematoda	Jászayová et al. (2023)	2023
Hymenolepis sulcata (von Linstow, 1879)	Glis glis	intestines	Rozhanovce	Hymenolepis	Hymenolepididae	Cyclophyllidea	Cestoda	Platyhelminthes	SPECIES	https://www.gbif.org/species/8789517	Cestoda	Sałamatin et al. (2005)	2005
Armadolepis spasskyi Tenora & Baruš, 1958	Eliomys quercinus	intestines	Domica	Armadolepis	Hymenolepididae	Cyclophyllidea	Cestoda	Platyhelminthes	SPECIES	https://tapewormdb.uconn.edu/index.php/parasites/species_details/13024/0	Cestoda	Tenora and Baruš (1958)	1958
Armadolepis spasskyi Tenora & Baruš, 1958	Dryomys nitedula	intestines	Slovenský kras	Armadolepis	Hymenolepididae	Cyclophyllidea	Cestoda	Platyhelminthes	SPECIES	https://tapewormdb.uconn.edu/index.php/parasites/species_details/13024/0	Cestoda	Tenora and Baruš (1958)	1958

## Sheet: locations
Location name	Type	Administrative region	Latitude	Longitude	accuracy
Orava	area	Žilina	49.2033	19.2528	area
Domica	cave	Košice	48.4778	20.4703	zone
Čergov Mts.	mountain range	Prešov	49.1317	21.536	area
Nízke Tatry	mountain range	Žilina, Banská Bystrica	48.9505	19.5369	area
Slovenský kras	mountain range	Košice	48.5383	20.5801	area
Vysoké Tatry	mountain range	Prešov	49.1813	20.132	area
TANAP	national park	Prešov , Žilina	49.1112	20.022	area
Roháčska dolina	nature conservation site	Žilina	49.2287	19.72	vicinity
PLA Poľana	protected landscape area	Banská Bystrica	48.6167	19.4666	area
Vihorlat	protected landscape area	Prešov	48.9193	22.1659	area
Banská Bystrica	settlement	Banská Bystrica	48.7353	19.1453	vicinity
Bratislava	settlement	Bratislava	48.1447	17.1128	vicinity
Bytča	settlement	Žilina	49.2228	18.5581	vicinity
Dolný Kubín	settlement	Žilina	49.2117	19.2992	vicinity
Dunajská Streda	settlement	Trnava	47.9961	17.6147	vicinity
Gabčíkovo	settlement	Trnava	47.8921	17.5788	vicinity
Galanta	settlement	Trnava	48.1914	17.7308	vicinity
Hanušovce nad Topľou	settlement	Prešov	49.0263	21.5002	vicinity
Hlohovec	settlement	Trnava	48.4311	17.8031	vicinity
Humenné	settlement	Prešov	48.9306	21.9122	vicinity
Jablonov	settlement	Prešov	49.0172	20.7189	vicinity
Košice	settlement	Košice	48.7167	21.25	vicinity
Kráľovský Chlmec	settlement	Košice	48.4233	21.9797	vicinity
Levice	settlement	Nitra	48.2136	18.6069	vicinity
Liptovský Mikuláš	settlement	Žilina	49.0811	19.6181	vicinity
Lučenec	settlement	Banská Bystrica	48.3314	19.6708	vicinity
Martin	settlement	Žilina	49.0636	18.9214	vicinity
Medzilaborce	settlement	Prešov	49.2717	21.9042	vicinity
Michalovce	settlement	Košice	48.7575	21.9183	vicinity
Nové Mesto nad Váhom	settlement	Trenčín	48.7833	17.8333	vicinity
Nové Zámky	settlement	Nitra	47.9831	18.1728	vicinity
Poprad	settlement	Prešov	49.05	20.3	vicinity
Prešov	settlement	Prešov	49	21.2333	vicinity
Púchov	settlement	Trenčín	49.12	18.3306	vicinity
Rajec	settlement	Žilina	49.0833	18.6333	vicinity
Rozhanovce	settlement	Košice	48.75	21.35	vicinity
Rožňava	settlement	Košice	48.6586	20.5314	vicinity
Ružomberok	settlement	Žilina	49.0786	19.3083	vicinity
Šahy	settlement	Nitra	48.0667	18.9667	vicinity
Sečovce	settlement	Košice	48.7	21.65	vicinity
Senec	settlement	Bratislava	48.2189	17.3997	vicinity
Sklené Teplice	settlement	Banská Bystrica	48.528	18.863	vicinity
Slovenské Nové Mesto	settlement	Košice	48.4008	21.6694	vicinity
Snina	settlement	Prešov	48.9881	22.1567	vicinity
Stará Ľubovňa	settlement	Prešov	49.3167	20.6833	vicinity
Šurany	settlement	Nitra	48.0833	18.1833	vicinity
Svit	settlement	Prešov	49.0583	20.2025	vicinity
Topoľčany	settlement	Nitra	48.55	18.1833	vicinity
Trebišov	settlement	Košice	48.6333	21.7167	vicinity
Trenčín	settlement	Trenčín	48.8942	18.0406	vicinity
Trnava	settlement	Trnava	48.3778	17.5862	vicinity
Turčianske Teplice	settlement	Žilina	48.8589	18.8636	vicinity
Veľké Kapušany	settlement	Košice	48.55	22.0833	vicinity
Veľký Meder	settlement	Trnava	47.85	17.7667	vicinity
Zádiel	settlement	Košice	48.6139	20.8328	vicinity
Žiar nad Hronom	settlement	Banská Bystrica	48.589	18.8584	vicinity
Žilina	settlement	Žilina	49.2167	18.7333	vicinity
Zvolen	settlement	Banská Bystrica	48.5831	19.1331	vicinity
Eastern Slovakia	country part				area
Slovakia	country				area
South Eastern Slovakia	country part				area
South Slovakia	country part				area
Boleráz – airport	settlement (locality)	Trnava	48.4476	17.5367	zone
Bratislava – airport	settlement (locality)	Bratislava	48.172	17.1991	zone
Bratislava - Štefánikova mohyla	settlement (locality)	Bratislava	48.141	17.271	zone
Bratislava - Zelená voda	settlement (locality)	Bratislava	48.1558	17.253	zone
Chtelnica	settlement	Trnava	48.5694	17.6238	vicinity
Detvianska Huta	settlement	Banská Bystrica	48.5667	19.6	vicinity
Ďurkovec – camp	national park (locality)	Košice	48.565	20.5728	zone
Ďurkovec – skilift	national park (locality)	Košice	48.565	20.5728	zone
Gemerské Dechtáre	settlement	Banská Bystrica	48.2483	20.0364	vicinity
Jesenské	settlement	Banská Bystrica	48.3041	20.0732	vicinity
Košice – airport	settlement (locality)	Košice	48.6614	21.2391	zone
Kružná	settlement	Košice	48.6333	20.4667	vicinity
Kuchyňa vývrat	nature conservation site (locality)	Bratislava	48.2502	17.1121	zone
Moldava nad Bodvou	settlement	Košice	48.6156	20.9992	vicinity
Muráň Biele Vody	national park (locality)	Banská Bystrica	48.7406	20.0471	zone
Poráč	settlement	Košice	48.8839	20.7247	vicinity
Silica pod Búčnikom	settlement	Košice	48.3319	20.3122	vicinity
Spišská Kapitula	settlement (locality)	Košice	49.0005	20.7412	zone
Spišská Nová Ves – airport	settlement (locality)	Košice	48.9414	20.5306	zone
Spišská Nová Ves – Hrádok	settlement (locality)	Košice	48.9435	20.5629	zone
Spišské Podhradie	settlement	Prešov	48.9989	20.7531	vicinity
Spišský hrad – castle	settlement (locality)	Prešov	48.999	20.767	zone
Teplička	settlement	Košice	48.91	20.5889	vicinity
Vyšný Slavkov	settlement	Prešov	49.0732	20.8529	vicinity
Petrovce – airport	settlement (locality)	Prešov	49	21.2853	zone
Moldava – hill	settlement (locality)	Košice	48.6156	20.9992	zone
Pieskovec	settlement (locality)	Košice	48.9242	20.5532	zone
Moldava nad Bodvou habitation	settlement	Košice	48.6156	20.9992	vicinity
Danube river	river				area
Topľa river	river				area
Laborec river	river				area
Košice – zoo	settlement (locality)	Košice	48.7877	21.2021	zone
Roháče	mountain range	Žilina	49.1988	19.7179	area
Mutné	settlement	Žilina	49.4596	19.3227	vicinity
Belianske Tatry	national park (area)	Prešov	49.147	20.159	area
Lúč na Ostrove	settlement	Trnava	47.9676	17.5073	vicinity
Jánovce	settlement	Prešov	49.0223	20.4229	vicinity
Velická dolina	valley	Prešov	49.1515	20.15	zone

## Sheet: references
citation	year	reference
Tenora (1955)	1955	Tenora, F. (1955). Předběžná správa o cizopasných červech hraboše tatranského Microtus (Chionomys) mirhanreini. Zoologické a Entomologické Listy, 4, 194–200.
Erhardová (1955a)	1955	Erhardova, B. (1955). Helmintofauna hrabosu a mysi Tatranskeno Narodnino parku. Zoologicke a Entomologicke Listy, 4(4), 353–366.
Erhardová (1955b)	1955	Erhardová, B. (1955). Příspěvek k poznání motolic u Microtus oeconomus mehelyi (Rodentia, Muridae). Československá Parazitologie, 2, 38–40.
Erhardová (1956)	1956	Erhardová, B. (1956). Parasitičtí červi našich myšovitých hlodavců II. Československá Parasitologie, 3, 49–66.
Mituch (1956)	1956	Výskum ohnísk trichinelózy na Slovensku, Záverečná správa, Helmintologický ústav SAV, Košice, 1954-1956
Baruš and Tenora (1957)	1957	Baruš, V., & Tenora, F. (1957). Příspěvek k helmintofauně plchovitých (Myoxidae) jižního Slovenska. Československá Parasitologie, 4, 53–56.
Mituch (1957)	1957	Mituch, J. (1957). Helmintofauna potkana severného na Slovensku. Záverečná zpráva. Helmintologický ústav SAV.
Erhardová (1958)	1958	Erhardová, B. (1958). Parasitičtí červi hlodavců Československa. Československá Parasitologie, 5(1), 27–93.
Tenora and Baruš (1958)	1958	Tenora, F., & Baruš, V. (1958). Armadolepis spasskyi sp. n.: eine neue Bandwurmart aus Nagern der Fam. Myoxidae. Folia Zoologica, 4, 339–342.
Tenora (1961)	1961	Tenora, F. (1961). Nález tasemnice Ctenotaenia marmotae (Fröhlich, 1862) Railliet, 1893 v ČSSR. Zoologické Listy, 10, 396.
Tenora (1963)	1963	Tenora, F. (1963). Přehled cizopasných červů myšic rodu Apodemus v ČSSR. Zoologické Listy, 12, 331–336.
Tenora (1965)	1965	Tenora, F. (1965). Supplementary notes on hymenolepidis tapeworms parasitizing glirid dormice in south Slovakian limestone area. Československá Parazitologie, 12, 299–303.
Tenora (1967)	1967	Tenora, F. (1967). The helminthfauna of small rodents of the Rohacská Dolina Valley (Liptovské Hole Mts., Slovakia). Acta Sci. Nat. Acad. Brno, 1, 29–68.
Mituch (1970)	1970	Mituch, J. (1970). Helmintofauna drobných cicavcov a mäsožravcov TANAP. Helminthological Institute, Slovak Academy of Sciences.
Mituch (1975)	1975	Mituch, J. (1975). Helmintocenózy cicavcov masívu Poľany. Záverečná správa. Helmintologický ústav SAV.
Tenora and Murai (1980)	1980	Tenora, F. & Murai, E. (1980). The genera Anoplocehpalides and Paranoplocephala (Cestoda) parasites of Rodentia in Europe. Acta Zoologica Academiae Scientiarum Hungaricae, 26, 263-284.
Mészáros and Štolmann (1984)	1984	Mészáros, F., & Štolmann, A. (1984). Results of complex parasitological investigations on small mammals in the Cergov Mountains (Western Carpathians, Czechoslovakia). Miscnea Zool. Hung., 2, 7–11.
Rajský D. (1985)	1985	Rajský, D. (1985). Ondatra pižmová ako medzihostiteľ vo vývinovom cykle pásomnice mačacej. Veterinářství, 35, 138.
Mituch et al. (1987)	1987	Mituch, J., Hovorka, J., Hovorka, I., & Tenkacova, I. (1987). Helminty a helmintocenózy cicavcov karpatského oblúka. Záverečná správa. Helmintologický ústav SAV.
Baruš and Hrabě (1991)	1991	Baruš, V., & Hrabě, V. (1991). Larvae of Rhabditis orbitalis Sudhause et Schulte, 1986 in the mountain rodents in Czech and Slovak Federative Republic. Helminthologia, 28, 93-97.
Dubinský et al. (1995)	1995	Dubinský, P.; Havasiová-Reiterová, K.; Peťko, B.; Hovorka, I.; Tomašovičová, O. (1995). Role of Small Mammals in the Epidemiology of Toxocariasis. Parasitology, 110(2), 187–193. https://doi.org/10.1017/S0031182000063952.
Hurníková et al. (2005)	2005	Hurníková, Z., Šnábel, V., Pozio, E., Reiterová, K., Hrčková, G., Halásová, D., & Dubinský, P. (2005). First record of Trichinella pseudospiralis in the Slovak Republic found in domestic focus. Veterinary Parasitology, 128(1), 91–98. https://doi.org/10.1016/j.vetpar.2004.11.013
Sałamatin et al. (2005)	2005	Sałamatin, R., Cielecka, D., Karbowiak, G., & Stanko, M. (2005). Hymenolepis sulcata (von Linstow, 1879): Occurrence in dormice, Glis glis (Rodentia) in Slovak Republic. Helminthologia, 42(3), 185–186. (Conference abstract: Proceedings of the Thirteenth Helminthological Days, Jedovnice, Czech Republic, May 9–13, 2005)
Miterpáková et al. (2006)	2006	Miterpáková, M., Antolová, D., Ševčíková, Z., Stanko, M., Dinkel, A., Gašpar, V., & Dubinský, P. (2006). Echinococcus multilocularis in musk rat (Ondatra zibethicus): The first finding of the parasite in naturally infected rodent in the Slovak Republic. Helminthologia, 43(2), 76–80. https://doi.org/10.2478/s11687-006-0015-z
Kocianová-Adamcová et al. (2006)	2006	Kocianová-Adamcová, M., Špakulová, M., Kocianová, E. (2006). Long-term variation in an occurrence of Rhabditis orbitalis parasitic larvae (Nematoda, Rhabditidae) in the eyes of montane rodents. Helminthologia, 43, 232-236.
Ribas et al. (2009)	2009	Ribas, A., Ondríková, J., & Stanko, M. (2009). Helminths of the mound-building mouse Mus spicilegus (Rodentia) in Slovakia. In E. Nevo et al. (Eds.), 10th International Mammalogical Congress (p. 182).
Ondríková et al. (2010)	2010	Ondríková, J., Miklisová, D., Ribas, A., & Stanko, M. (2010). The helminth parasites of two sympatric species of the genus Apodemus (Rodentia, Muridae) from south-eastern Slovakia. Acta Parasitologica, 55(4), 369–378. https://doi.org/10.2478/s11686-010-0043-1
Jarošová et al. (2020)	2020	Jarošová, J., Šnábel, V., Cavallero, S., Chovancová, G., Hurníková, Z., & Antolová, D. (2020). The mouse bile duct tapeworm, in free-living small mammals in Slovakia: Occurrence and genetic analysis. Helminthologia, 57(2), 120–128. https://doi.org/10.2478/helm-2020-0022
Bystrianska et al. (2021)	2021	Bystrianska, J., Papajová, I., Šmiga, Ľ., Šoltys, J., Majláthová, V., Majláth, I., Gomboš, F., & Kleban, J. (2021). First report on parasites of European beavers in the Slovak Republic. Parasitology Research, 120(1), 355–358. https://doi.org/10.1007/s00436-020-06943-6
Lazár et al. (2023)	2023	Lazár, J., Šmigová, J., Šmiga, Ľ., Lazár, P., Čurlík, J., & Papajová, I. (2023). Morphological and molecular identification of adult Stichorchis subtriquetrus in beaver in Slovakia. Veterinary Research Communications, 47(4), 2161–2164. https://doi.org/10.1007/s11259-023-10074-5
Jászayová et al. (2023)	2023	Jászayová, A., Režnarová, J., Chovancová, G., Kostygov, A. Y., Yurchenko, V., Antolová, D., Zwijacz-Kozica, T., Csanády, A., & Hurníková, Z. (2023). A study of oribatid mites as potential intermediate hosts of anoplocephalid tapeworms of Tatra chamois and Tatra marmots from the Tatra Mountains, Central Europe, and report of a new intermediate host for Andrya cuniculi, the parasite of Leporidae. L…
Štrkolcová et al. (2024)	2024	Štrkolcová, G., Ciho, A., Kaduková, M., Janošková, N., & Schreiberová, A. (2024). Intestinal parasites of the endangered European ground squirrel (Spermophilus citellus) populations in Slovakia. Veterinary Parasitology: Regional Studies and Reports, 50, 101014. https://doi.org/10.1016/j.vprsr.2024.101014
Miterpáková et al. (2024)	2024	Miterpáková, M., Hurníková, Z., Komorová, P., Stanko, M., Chovancová, G., & Syrota, Y. (2024). Micromammals as a reservoir for the zoonotic nematode Calodium hepaticum (syn. Capillaria hepatica) in recreational areas of Slovakia. Current Research in Parasitology & Vector-Borne Diseases, 100214. https://doi.org/10.1016/j.crpvbd.2024.100214
Hurníková et al. (2025)	2025	Hurníková, Z., Syrota, Y., Komorová, P., Chovancová, G., & Miterpáková, M. (2025). Contribution to host diversity, genetic diversion, and epidemiology of Trichinella pseudospiralis in Slovakia, Central Europe. Veterinary Parasitology, 110332. https://doi.org/10.1016/j.vetpar.2024.110332.
